# Supplementary material for: PRO40 Is a Scaffold Protein of the Cell Wall Integrity Pathway, Linking the MAP Kinase Module to the Upstream Activator Protein Kinase C
Source: PLoS Genet. 2014 Sep 4;10(9):e1004582. doi: 10.1371/journal.pgen.1004582 (PMC4154660; doi:10.1371/journal.pgen.1004582)
Supplement: Table S2 — List of MEK1 interaction partners identified by tandem affinity purification and mass spectrometry. (XLSX) [file pgen.1004582.s013.xlsx]

## Sheet: Tabelle1
S. macrospora	# spectral counts				S	# spectral counts			S	best hit blastp vs. nr (not self), e-value<e-05
Locus Tag	MEK1(Dmek1)_1	MEK1(Dmek1)_2	MEK1(Dmek1)_3	MEK1(Dmek1)_4		MEK1(Dpro40)_1	MEK1(Dpro40)_2	MEK1(Dpro40)_3
SMAC_00003					0			2	2	>ref|XP_963149.2| hypothetical protein NCU08480 [Neurospora crassa OR74A]
SMAC_00014			3	4	7				0	>ref|XP_963313.1| succinyl-CoA ligase beta-chain [Neurospora crassa OR74A]
SMAC_00076	3			3	6				0	>ref|XP_962863.2| sorting nexin-41 [Neurospora crassa OR74A]
SMAC_00077				2	2				0	>ref|XP_962864.1| hypothetical protein NCU06260 [Neurospora crassa OR74A]
SMAC_00082			27	24	51	5	8	8	21	>ref|XP_962868.1| hypothetical protein NCU06264 [Neurospora crassa OR74A]
SMAC_00085				4	4			3	3	>ref|XP_962872.2| hypothetical protein NCU06268 [Neurospora crassa OR74A]
SMAC_00095	2			7	9				0	>ref|XP_962883.1| hypothetical protein NCU06279 [Neurospora crassa OR74A]
SMAC_00109	4	2	4	15	25			3	3	>ref|XP_001907915.1| hypothetical protein [Podospora anserina S mat+]
SMAC_00131	3	9	6	7	25			2	2	>ref|XP_956151.2| hypothetical protein NCU00040 [Neurospora crassa OR74A]
SMAC_00137				9	9		8		8	>ref|XP_956161.2| hypothetical protein NCU00050 [Neurospora crassa OR74A]
SMAC_00185			2		2				0	>ref|XP_963819.2| zinc finger white collar 2 protein WC-2 [Neurospora crassa OR74A]
SMAC_00192				2	2				0	>ref|XP_964740.1| hypothetical protein NCU00914 [Neurospora crassa OR74A]
SMAC_00211	5	5	5	10	25		14	8	22	>ref|XP_001221133.1| hypothetical protein CHGG_01912 [Chaetomium globosum CBS 148.51]
SMAC_00229				2	2				0	>ref|XP_965144.2| inorganic pyrophosphatase [Neurospora crassa OR74A]
SMAC_00236				4	4				0	>ref|XP_965152.1| succinate dehydrogenase iron-sulfur protein, mitochondrial precursor
SMAC_00246			6		6				0	>ref|XP_965162.1| NADH:ubiquinone oxidoreductase 17.8kD subunit [Neurospora crassa
SMAC_00248		2	17	38	57		61	95	156	>ref|XP_965164.1| 40S ribosomal protein S15 [Neurospora crassa OR74A]
SMAC_00256			3	6	9		11	2	13	>ref|XP_965172.1| 60S acidic ribosomal protein P2 [Neurospora crassa OR74A]
SMAC_00314	2		15	13	30		6	8	14	>ref|XP_957994.2| glucosamine-fructose-6-phosphate aminotransferase [Neurospora
SMAC_00315				6	6			6	6	>ref|XP_958860.2| hypothetical protein NCU07367 [Neurospora crassa OR74A]
SMAC_00329				5	5				0	>ref|XP_958873.1| eukaryotic translation initiation factor 3 [Neurospora crassa
SMAC_00353		7			7				0	>ref|XP_958488.1| hypothetical protein NCU07404 [Neurospora crassa OR74A]
SMAC_00356	2			5	7		4		4	>ref|XP_958183.1| 60S acidic ribosomal protein P0 [Neurospora crassa OR74A]
SMAC_00364				4	4			3	3	>ref|XP_958415.1| hypothetical protein NCU07414 [Neurospora crassa OR74A]
SMAC_00367	3	2		6	11		6		6	>ref|XP_958421.2| eIF4A [Neurospora crassa OR74A]
SMAC_00379	4		2	8	14		9	2	11	>ref|XP_957959.1| enolase [Neurospora crassa OR74A]
SMAC_00384			4		4		4		4	>ref|XP_959167.1| protein disulfide-isomerase precursor [Neurospora crassa OR74A]
SMAC_00403				7	7				0	>ref|XP_003005000.1| dehydrogenase/reductase SDR family member 8 [Verticillium albo-atrum
SMAC_00418					0		5		5	>ref|XP_965419.1| hypothetical protein NCU03033 [Neurospora crassa OR74A]
SMAC_00420			2		2				0	>ref|XP_964043.1| 40S ribosomal protein S13 [Neurospora crassa OR74A]
SMAC_00437				3	3		2		2	>ref|XP_964306.1| ATP synthase subunit 4, mitochondrial precursor [Neurospora crassa
SMAC_00442					0		2		2	>ref|XP_964309.1| small nuclear ribonucleoprotein Sm D1 [Neurospora crassa OR74A]
SMAC_00465		3			3				0	>ref|XP_965370.1| hypothetical protein NCU02984 [Neurospora crassa OR74A]
SMAC_00482					0		3		3	>ref|XP_965355.1| hypothetical protein NCU02968 [Neurospora crassa OR74A]
SMAC_00496	2	4		8	14			15	15	>ref|XP_965341.1| homoisocitrate dehydrogenase, mitochondrial precursor [Neurospora
SMAC_00501			15	5	20		7	7	14	>ref|XP_965630.2| minor allergen Alt a 7 [Neurospora crassa OR74A]
SMAC_00515					0		2		2	>ref|XP_965614.1| hypothetical protein NCU02932 [Neurospora crassa OR74A]
SMAC_00541			2		2				0	>emb|CBI60666.1| unnamed protein product [Sordaria macrospora]
SMAC_00562			32	11	43	4	15	32	51	>ref|XP_002999938.1| 60S ribosomal protein L23 [Verticillium albo-atrum VaMs.102]
SMAC_00602			5		5				0	>emb|CAE76236.1| putative protein [Neurospora crassa]
SMAC_00604			5	5	10		3	5	8	>ref|XP_964130.1| 26S protease regulatory subunit 7 [Neurospora crassa OR74A]
SMAC_00605				2	2				0	>ref|XP_001220660.1| conserved hypothetical protein [Chaetomium globosum CBS 148.51]
SMAC_00609					0			2	2	>ref|XP_963693.1| hypothetical protein NCU02833 [Neurospora crassa OR74A]
SMAC_00616			2		2				0	>ref|XP_964471.1| hypothetical protein NCU02815 [Neurospora crassa OR74A]
SMAC_00623				2	2				0	>ref|XP_964460.1| hypothetical protein NCU02804 [Neurospora crassa OR74A]
SMAC_00625				3	3		4		4	>ref|XP_964462.1| 14-3-3 protein 7 [Neurospora crassa OR74A]
SMAC_00626		2			2				0	>ref|XP_964463.2| hypothetical protein NCU02807 [Neurospora crassa OR74A]
SMAC_00630		21	4	4	29			4	4	>ref|XP_964466.2| eukaryotic translation initiation factor 2 gamma subunit [Neurospora
SMAC_00633	2			2	4				0	>ref|XP_964469.1| hypothetical protein NCU02813 [Neurospora crassa OR74A]
SMAC_00638			2		2				0	>ref|XP_957666.1| protein GCN20 [Neurospora crassa OR74A]
SMAC_00640	9		24	20	53	6	7	22	35	No hits found
SMAC_00656			6	6	12				0	No hits found
SMAC_00681		4	18	20	42	3	6	11	20	>ref|XP_960178.1| hypothetical protein NCU09861 [Neurospora crassa OR74A]
SMAC_00692					0		3		3	>ref|XP_960153.2| hypothetical protein NCU09871 [Neurospora crassa OR74A]
SMAC_00702	3	3			6		8		8	>ref|XP_960450.1| hypothetical protein NCU05488 [Neurospora crassa OR74A]
SMAC_00708					0		4		4	>ref|XP_960457.2| hypothetical protein NCU05495 [Neurospora crassa OR74A]
SMAC_00720				2	2				0	>ref|XP_960474.2| hypothetical protein NCU05512 [Neurospora crassa OR74A]
SMAC_00722		7			7				0	>ref|XP_960475.1| hypothetical protein NCU05513 [Neurospora crassa OR74A]
SMAC_00731	2		3	2	7				0	>ref|XP_960480.1| peroxisomal copper amine oxidase [Neurospora crassa OR74A]
SMAC_00737				3	3				0	>ref|XP_001905745.1| hypothetical protein [Podospora anserina S mat+]
SMAC_00747				2	2				0	>ref|XP_962629.1| hypothetical protein NCU06989 [Neurospora crassa OR74A]
SMAC_00750				3	3			8	8	>ref|XP_962626.1| hypothetical protein NCU06986 [Neurospora crassa OR74A]
SMAC_00783				3	3				0	>ref|XP_962600.1| hypothetical protein NCU06960 [Neurospora crassa OR74A]
SMAC_00798				2	2				0	>ref|XP_962117.1| hypothetical protein NCU07263 [Neurospora crassa OR74A]
SMAC_00815	3			2	5				0	>ref|XP_962134.2| serine/threonine-protein kinase gad8 [Neurospora crassa OR74A]
SMAC_00817				6	6		3		3	>ref|XP_962136.1| hypothetical protein NCU07282 [Neurospora crassa OR74A]
SMAC_00823	2		16	17	35	5	13	4	22	>ref|XP_962141.2| hypothetical protein NCU07287 [Neurospora crassa OR74A]
SMAC_00830				2	2				0	>ref|XP_962150.1| serine/threonine-protein kinase orb6 [Neurospora crassa OR74A]
SMAC_00840	20	14	29	35	98	5	2	11	18	>ref|XP_962465.1| fatty acid synthase beta subunit dehydratase [Neurospora crassa
SMAC_00841	14	9	11	23	57			12	12	>ref|XP_962466.1| fatty acid synthase alpha subunit reductase [Neurospora crassa
SMAC_00852	6	6	4	14	30		4	12	16	>ref|XP_962286.2| elongation factor 2 [Neurospora crassa OR74A]
SMAC_00855				4	4		5	10	15	>ref|XP_962283.1| isocitrate dehydrogenase subunit 2, mitochondrial precursor [Neurospora
SMAC_00863			5	5	10		6	2	8	>ref|XP_962330.2| hypothetical protein NCU07688 [Neurospora crassa OR74A]
SMAC_00867			7		7				0	>ref|XP_962327.1| hypothetical protein NCU07685 [Neurospora crassa OR74A]
SMAC_00869			2	2	4		2		2	>ref|XP_962325.1| hypothetical protein NCU07683 [Neurospora crassa OR74A]
SMAC_00879				2	2				0	>ref|XP_962314.1| hypothetical protein NCU07672 [Neurospora crassa OR74A]
SMAC_00882			2		2				0	>ref|XP_962311.2| hypothetical protein NCU07669 [Neurospora crassa OR74A]
SMAC_00892			2		2				0	>ref|XP_962543.1| hypothetical protein NCU08330 [Neurospora crassa OR74A]
SMAC_00901			3		3				0	>ref|XP_962532.2| developmental regulator flbA [Neurospora crassa OR74A]
SMAC_00908				2	2				0	>ref|XP_962525.1| hypothetical protein NCU08312 [Neurospora crassa OR74A]
SMAC_00919				4	4				0	>ref|XP_962510.2| cell division control protein 3 [Neurospora crassa OR74A]
SMAC_00920				2	2				0	>ref|XP_962509.1| hypothetical protein NCU08296 [Neurospora crassa OR74A]
SMAC_00921		3			3				0	>ref|XP_962508.1| hypothetical protein NCU08295 [Neurospora crassa OR74A]
SMAC_00938		10			10				0	>ref|XP_961905.1| eukaryotic translation initiation factor 2 alpha subunit [Neurospora
SMAC_00950			4	6	10			2	2	>ref|XP_962242.1| GTP-binding protein SAS1 [Neurospora crassa OR74A]
SMAC_00951				2	2			2	2	>ref|XP_962241.2| hypothetical protein NCU06403 [Neurospora crassa OR74A]
SMAC_00958			2		2				0	>ref|XP_962235.1| profilin [Neurospora crassa OR74A]
SMAC_00989	2			2	4				0	>ref|XP_962395.2| hypothetical protein NCU06361 [Neurospora crassa OR74A]
SMAC_01042				2	2		2		2	>ref|XP_962569.1| hypothetical protein NCU06307 [Neurospora crassa OR74A]
SMAC_01108					0		11		11	>ref|XP_957062.1| hypothetical protein NCU04493 [Neurospora crassa OR74A]
SMAC_01158			2	2	4				0	>ref|XP_955907.1| hypothetical protein NCU04449 [Neurospora crassa OR74A]
SMAC_01159			2		2				0	>ref|XP_955906.2| T-complex protein 1 subunit alpha [Neurospora crassa OR74A]
SMAC_01165			4		4				0	>ref|XP_957520.1| hypothetical protein NCU04443 [Neurospora crassa OR74A]
SMAC_01187			3	2	5				0	>ref|XP_001262644.1| mitochondrial phosphate carrier protein (Ptp), putative [Neosartorya
SMAC_01191		3		4	7				0	>ref|XP_001258624.1| short chain dehydrogenase (AtsC), putative [Neosartorya fischeri
SMAC_01211		2			2				0	>emb|CAB97292.1| probable zuotin [Neurospora crassa]
SMAC_01215			3	4	7		3	5	8	>ref|XP_965390.1| pyruvate dehydrogenase E1 component [Neurospora crassa OR74A]
SMAC_01233			3	5	8		3	2	5	>ref|XP_964093.1| hypothetical protein NCU00541 [Neurospora crassa OR74A]
SMAC_01242				4	4				0	>ref|XP_964711.1| hypothetical protein NCU00550 [Neurospora crassa OR74A]
SMAC_01257					0		3		3	>ref|XP_964727.2| hypothetical protein NCU00566 [Neurospora crassa OR74A]
SMAC_01261	5	4	4	26	39	3	3	6	12	>ref|XP_965719.1| hypothetical protein NCU00579 [Neurospora crassa OR74A]
SMAC_01265				2	2				0	>ref|XP_964736.1| glucokinase [Neurospora crassa OR74A]
SMAC_01267			2	3	5				0	>ref|XP_964734.2| hypothetical protein NCU00573 [Neurospora crassa OR74A]
SMAC_01306					0		7		7	>ref|XP_965762.2| hypothetical protein NCU00622 [Neurospora crassa OR74A]
SMAC_01312		2			2			4	4	>ref|XP_965767.1| hypothetical protein NCU00627 [Neurospora crassa OR74A]
SMAC_01319			5	7	12		13	17	30	>ref|XP_965774.1| hypothetical protein NCU00634 [Neurospora crassa OR74A]
SMAC_01320	2	4	5	2	13		12	3	15	>ref|XP_965775.1| hypothetical protein NCU00635 [Neurospora crassa OR74A]
SMAC_01321	3	4	3	15	25		30	29	59	>ref|XP_965776.1| ATP synthase D chain, mitochondrial [Neurospora crassa OR74A]
SMAC_01327				2	2				0	>ref|XP_965784.2| hypothetical protein NCU00644 [Neurospora crassa OR74A]
SMAC_01351	3		21	9	33		10	10	20	>dbj|BAF62454.1| subtilisin-like serine protease [Acremonium sp. F11177]
SMAC_01359				3	3				0	>ref|XP_965820.1| 2-methylcitrate dehydratase [Neurospora crassa OR74A]
SMAC_01363		2		3	5				0	>ref|XP_965825.2| casein kinase I isoform delta [Neurospora crassa OR74A]
SMAC_01367			2	6	8		4	4	8	>ref|XP_965835.1| hypothetical protein NCU00695 [Neurospora crassa OR74A]
SMAC_01370		5			5				0	>ref|XP_965832.1| hypothetical protein NCU00692 [Neurospora crassa OR74A]
SMAC_01374				2	2		3		3	>ref|XP_965836.1| hypothetical protein NCU00696 [Neurospora crassa OR74A]
SMAC_01397				2	2				0	>ref|XP_964550.1| hypothetical protein NCU00716 [Neurospora crassa OR74A]
SMAC_01404	3		4	5	12		11	6	17	>ref|XP_001728468.1| peptidyl-prolyl cis-trans isomerase, mitochondrial precursor
SMAC_01412			4		4				0	>ref|XP_964554.1| hypothetical protein NCU00720 [Neurospora crassa OR74A]
SMAC_01437				2	2				0	>ref|XP_964150.2| hypothetical protein NCU00753 [Neurospora crassa OR74A]
SMAC_01453				6	6				0	>ref|XP_964924.1| hypothetical protein NCU00768 [Neurospora crassa OR74A]
SMAC_01458	2		7	15	24	6	5	30	41	>ref|XP_964931.2| isocitrate dehydrogenase subunit 1, mitochondrial precursor [Neurospora
SMAC_01480			7	9	16		2	11	13	>ref|XP_963801.1| hypothetical protein NCU00801 [Neurospora crassa OR74A]
SMAC_01492					0		4		4	>ref|XP_964354.1| hypothetical protein NCU00811 [Neurospora crassa OR74A]
SMAC_01494	3	3			6				0	>ref|XP_964356.1| hypothetical protein NCU00813 [Neurospora crassa OR74A]
SMAC_01502			3		3			2	2	>ref|XP_964366.2| 26S proteasome regulatory subunit [Neurospora crassa OR74A]
SMAC_01577				5	5				0	>ref|XP_964807.1| hypothetical protein NCU00891 [Neurospora crassa OR74A]
SMAC_01581		3		4	7		7		7	>sp|D1Z5G1.1|FCJ1_SORMK RecName: Full=Formation of crista junctions protein 1; Flags:
SMAC_01601	41	6	11	14	72	4	9	11	24	>ref|XP_963707.1| hypothetical protein NCU08332 [Neurospora crassa OR74A]
SMAC_01609			4	9	13			7	7	>ref|XP_965243.1| ADP-ribosylation factor 1 [Neurospora crassa OR74A]
SMAC_01613		2	5	8	15	3			3	>ref|XP_965247.1| 60S ribosomal protein L31 [Neurospora crassa OR74A]
SMAC_01628				2	2			7	7	>ref|XP_965259.1| hypothetical protein NCU08356 [Neurospora crassa OR74A]
SMAC_01638			2		2				0	>emb|CAP09208.1| putative adenylate cyclase [Sordaria macrospora]
SMAC_01661			5	6	11		4	5	9	>ref|XP_957888.2| hypothetical protein NCU09931 [Neurospora crassa OR74A]
SMAC_01691			7	2	9				0	>ref|XP_962070.1| NADH:ubiquinone oxidoreductase 29.9kD subunit [Neurospora crassa
SMAC_01701	2	2		2	6				0	>ref|XP_962059.1| rab GDP-dissociation inhibitor [Neurospora crassa OR74A]
SMAC_01718	3	9	9	2	23				0	>ref|XP_961727.1| hypothetical protein NCU05270 [Neurospora crassa OR74A]
SMAC_01724			7		7				0	>ref|XP_961756.1| hypothetical protein NCU05266 [Neurospora crassa OR74A]
SMAC_01758			2		2				0	>ref|XP_957463.1| hypothetical protein NCU04386 [Neurospora crassa OR74A]
SMAC_01761			2	2	4				0	>ref|XP_957460.1| hypothetical protein NCU04383 [Neurospora crassa OR74A]
SMAC_01764			3	2	5		2	2	4	>ref|XP_957457.1| hypothetical protein NCU04380 [Neurospora crassa OR74A]
SMAC_01776					0		2		2	>ref|XP_956141.1| hypothetical protein NCU04368 [Neurospora crassa OR74A]
SMAC_01839	9		14	19	42	7	14	12	33	>ref|XP_962667.1| hypothetical protein NCU07997 [Neurospora crassa OR74A]
SMAC_01844	4		3	18	25		3	4	7	>ref|XP_962673.1| hypothetical protein NCU08003 [Neurospora crassa OR74A]
SMAC_01847			2		2				0	>emb|CAE85521.1| related to adenylate cyclase-associated protein, 70K [Neurospora
SMAC_01859				3	3				0	>ref|XP_956685.1| hypothetical protein NCU00421 [Neurospora crassa OR74A]
SMAC_01862			2		2				0	>emb|CAB51808.1| Spo76 protein [Sordaria macrospora]
SMAC_01879	2			2	4		4		4	>ref|XP_384283.1| hypothetical protein FG04107.1 [Gibberella zeae PH-1]
SMAC_01880			5		5				0	>ref|XP_956708.2| hypothetical protein NCU00444 [Neurospora crassa OR74A]
SMAC_01898	4		26	8	38			9	9	>sp|Q7RXY1.1|RL32_NEUCR RecName: Full=60S ribosomal protein L32
SMAC_01899				4	4				0	>ref|XP_956784.1| hypothetical protein NCU00465 [Neurospora crassa OR74A]
SMAC_01909	4		4	17	25	4	27	5	36	>ref|XP_956794.2| 40S ribosomal protein S18 [Neurospora crassa OR74A]
SMAC_01911	2			3	5			2	2	>ref|XP_956796.1| carboxypeptidase Y precursor [Neurospora crassa OR74A]
SMAC_01915			3	2	5		3		3	>ref|XP_956169.1| NADH:ubiquinone oxidoreductase 18.4kD subunit [Neurospora crassa
SMAC_01917				9	9			5	5	>ref|XP_956171.1| hypothetical protein NCU00486 [Neurospora crassa OR74A]
SMAC_01919				2	2				0	>ref|XP_001728513.1| protein phosphatase PP2A regulatory subunit A [Neurospora crassa
SMAC_01921	4			19	23	6	20	28	54	>ref|XP_956174.2| cytoplasmic ribosomal protein subunit S3 [Neurospora crassa OR74A]
SMAC_01924			3	2	5				0	>ref|XP_956178.1| hypothetical protein NCU00493 [Neurospora crassa OR74A]
SMAC_01935				2	2			2	2	>ref|XP_959008.1| hypothetical protein NCU11397 [Neurospora crassa OR74A]
SMAC_01942				3	3			3	3	>ref|XP_959016.1| hypothetical protein NCU08988 [Neurospora crassa OR74A]
SMAC_01943				4	4				0	>ref|XP_959017.1| ADP-ribosylation factor 1 [Neurospora crassa OR74A]
SMAC_01944					0		4	3	7	>ref|XP_959019.1| hypothetical protein NCU08991 [Neurospora crassa OR74A]
SMAC_01952					0		4	3	7	>ref|XP_959025.1| repressible alkaline phosphatase precursor [Neurospora crassa
SMAC_01953			3	4	7				0	>ref|XP_959026.2| 4-aminobutyrate aminotransferase [Neurospora crassa OR74A]
SMAC_01968				3	3				0	>ref|XP_958148.1| hypothetical protein NCU09014 [Neurospora crassa OR74A]
SMAC_01977			4	8	12				0	>ref|XP_001229706.1| hypothetical protein CHGG_03190 [Chaetomium globosum CBS 148.51]
SMAC_01988			2		2				0	>ref|XP_958612.1| T-complex protein 1 subunit theta [Neurospora crassa OR74A]
SMAC_02004	2				2				0	>ref|XP_959063.1| triosephosphate isomerase [Neurospora crassa OR74A]
SMAC_02013					0		3		3	>ref|XP_959055.2| hypothetical protein NCU07542 [Neurospora crassa OR74A]
SMAC_02040			2		2		16		16	>ref|XP_963047.2| hypothetical protein NCU05685 [Neurospora crassa OR74A]
SMAC_02046					0		11		11	>ref|XP_963051.1| cytochrome c oxidase polypeptide IV, mitochondrial precursor
SMAC_02066					0			3	3	>ref|XP_962499.1| hypothetical protein NCU07341 [Neurospora crassa OR74A]
SMAC_02101	2				2				0	>ref|XP_962944.1| scytalone dehydratase [Neurospora crassa OR74A]
SMAC_02105				10	10		28	13	41	>ref|XP_962947.1| 40S ribosomal protein S19 [Neurospora crassa OR74A]
SMAC_02108	10		10	7	27		2	19	21	>ref|XP_962950.2| 60S ribosomal protein L7 [Neurospora crassa OR74A]
SMAC_02109		3	31	9	43	2	8	20	30	>ref|XP_962951.1| 40S ribosomal protein S14 [Neurospora crassa OR74A]
SMAC_02110		9		9	18		5	4	9	>ref|XP_962952.1| eukaryotic translation initiation factor 3 [Neurospora crassa
SMAC_02116				9	9		5	14	19	>ref|XP_962960.2| ATP-dependent RNA helicase dbp-2 [Neurospora crassa OR74A]
SMAC_02120				2	2		5	8	13	>ref|XP_963103.1| hypothetical protein NCU07842 [Neurospora crassa OR74A]
SMAC_02127				2	2				0	>ref|XP_963114.1| uricase [Neurospora crassa OR74A]
SMAC_02129				2	2				0	>ref|XP_963116.2| hypothetical protein NCU07855 [Neurospora crassa OR74A]
SMAC_02131				6	6				0	>ref|XP_963118.1| 60S ribosomal protein L34 [Neurospora crassa OR74A]
SMAC_02142			6	9	15		10	4	14	>ref|XP_963129.1| hypothetical protein NCU07868 [Neurospora crassa OR74A]
SMAC_02146				3	3		3	2	5	>ref|XP_963133.1| hypothetical protein NCU07872 [Neurospora crassa OR74A]
SMAC_02147				2	2		2		2	>ref|XP_962723.2| hypothetical protein NCU07874 [Neurospora crassa OR74A]
SMAC_02166				3	3		5		5	>ref|XP_955775.1| hypothetical protein NCU06405 [Neurospora crassa OR74A]
SMAC_02170			4		4				0	>ref|XP_955949.1| hypothetical protein NCU06407 [Neurospora crassa OR74A]
SMAC_02183	147	20	197	385	749	525	337	1273	2135	>ref|XP_957310.2| MAP kinase kinase [Neurospora crassa OR74A]
SMAC_02193	2		5	3	10	8		22	30	>ref|XP_001908384.1| hypothetical protein [Podospora anserina S mat+]
SMAC_02194				4	4				0	>ref|XP_957323.2| 40S ribosomal protein S12 [Neurospora crassa OR74A]
SMAC_02200					0		8		8	>ref|XP_957326.1| hypothetical protein NCU06435 [Neurospora crassa OR74A]
SMAC_02213					0			3	3	>ref|XP_957342.1| hypothetical protein NCU06451 [Neurospora crassa OR74A]
SMAC_02227			2	3	5				0	>ref|XP_956587.1| hypothetical protein NCU00202 [Neurospora crassa OR74A]
SMAC_02260				2	2		2		2	No hits found
SMAC_02261				2	2				0	No hits found
SMAC_02280					0			2	2	>ref|XP_956197.2| hypothetical protein NCU00144 [Neurospora crassa OR74A]
SMAC_02284				2	2				0	>ref|XP_956190.1| hypothetical protein NCU11171 [Neurospora crassa OR74A]
SMAC_02293		2		2	4			2	2	>ref|XP_956183.1| beta-glucosidase [Neurospora crassa OR74A]
SMAC_02304			3		3				0	>ref|XP_956246.1| hypothetical protein NCU01543 [Neurospora crassa OR74A]
SMAC_02309				13	13		10	5	15	>ref|XP_956252.1| hypothetical protein NCU01549 [Neurospora crassa OR74A]
SMAC_02312			13		13				0	>ref|XP_956255.2| 40S ribosomal protein S23 [Neurospora crassa OR74A]
SMAC_02321				3	3				0	>ref|XP_956202.1| hypothetical protein NCU01565 [Neurospora crassa OR74A]
SMAC_02332				4	4				0	>ref|XP_003043643.1| hypothetical protein NECHADRAFT_88259 [Nectria haematococca mpVI
SMAC_02336	3			5	8		5		5	>emb|CAB91381.2| putative protein [Neurospora crassa]
SMAC_02337	4		5	9	18		7	3	10	>emb|CAB91379.2| probable heat-shock protein hsp60 [Neurospora crassa]
SMAC_02347				4	4		4		4	>ref|XP_956517.1| hypothetical protein NCU01606 [Neurospora crassa OR74A]
SMAC_02352		3			3				0	>ref|XP_956525.1| hypothetical protein NCU01614 [Neurospora crassa OR74A]
SMAC_02360		2			2				0	>ref|XP_956006.2| hypothetical protein NCU01638 [Neurospora crassa OR74A]
SMAC_02361				3	3				0	>ref|XP_956005.1| hypothetical protein NCU01637 [Neurospora crassa OR74A]
SMAC_02363		3			3		2		2	>ref|XP_956003.1| histone H3 [Neurospora crassa OR74A]
SMAC_02364		26		15	41		44	19	63	>emb|CBY02157.1| hypothetical protein [Leptosphaeria maculans]
SMAC_02381	2		2		4			3	3	>emb|CAB99181.1| related to long-chain-fatty-acid--CoA ligase FAA2 [Neurospora
SMAC_02386			3		3				0	>ref|XP_956865.1| hypothetical protein NCU01659 [Neurospora crassa OR74A]
SMAC_02399	9		38	32	79	8	8	40	56	>ref|XP_956886.1| H+-transporting ATPase [Neurospora crassa OR74A]
SMAC_02400			15	5	20			14	14	>ref|XP_956895.1| hypothetical protein NCU01689 [Neurospora crassa OR74A]
SMAC_02401		3			3		3		3	>ref|XP_956898.1| citrate synthase, mitochondrial precursor [Neurospora crassa
SMAC_02409					0			2	2	>ref|XP_956908.1| hypothetical protein NCU01702 [Neurospora crassa OR74A]
SMAC_02411			3		3				0	>ref|XP_956910.1| hypothetical protein NCU01704 [Neurospora crassa OR74A]
SMAC_02421	6				6				0	>emb|CAB92645.2| related to 6-phosphofructo-2-kinase [Neurospora crassa]
SMAC_02431	2		13	20	35			7	7	>ref|XP_957167.1| glutamate synthase precursor [Neurospora crassa OR74A]
SMAC_02441					0			2	2	>ref|XP_957179.2| hypothetical protein NCU01756 [Neurospora crassa OR74A]
SMAC_02442	9	3	16	19	47			7	7	>ref|XP_957177.1| alcohol dehydrogenase I [Neurospora crassa OR74A]
SMAC_02450			7	19	26		2	4	6	>sp|P24918.2|NDUS1_NEUCR RecName: Full=NADH-ubiquinone oxidoreductase 78 kDa subunit,
SMAC_02452				9	9				0	>ref|XP_957190.2| hypothetical protein NCU01767 [Neurospora crassa OR74A]
SMAC_02458	3	2	6	6	17	6		10	16	>ref|XP_957199.1| 60S ribosomal protein L15 [Neurospora crassa OR74A]
SMAC_02460			26	3	29		5	6	11	>emb|CAD21194.1| related to suppressor protein PSP1 [Neurospora crassa]
SMAC_02479				2	2				0	>ref|XP_956473.1| hypothetical protein NCU01795 [Neurospora crassa OR74A]
SMAC_02509		3		4	7	2		5	7	>ref|XP_956611.1| 60S ribosomal protein L27 [Neurospora crassa OR74A]
SMAC_02519	2				2				0	>ref|XP_956627.2| T-complex protein 1 subunit gamma [Neurospora crassa OR74A]
SMAC_02523	2				2				0	>ref|XP_961373.2| hypothetical protein NCU03646 [Neurospora crassa OR74A]
SMAC_02525		2			2				0	>ref|XP_961375.1| hypothetical protein NCU03648 [Neurospora crassa OR74A]
SMAC_02537			3	2	5			5	5	>ref|XP_960742.1| hypothetical protein NCU03662 [Neurospora crassa OR74A]
SMAC_02562			21	12	33	3	34	20	57	>ref|XP_961479.2| 60S ribosomal protein L17 [Neurospora crassa OR74A]
SMAC_02563				16	16			12	12	>ref|XP_961478.1| fibrillarin [Neurospora crassa OR74A]
SMAC_02583			4	3	7				0	>ref|XP_961508.1| hypothetical protein NCU03732 [Neurospora crassa OR74A]
SMAC_02588	2			5	7				0	>ref|XP_961513.1| elongation factor Tu, mitochondrial precursor [Neurospora crassa
SMAC_02606	15	5	46	30	96	9	33	59	101	>ref|XP_961104.1| 60S ribosomal protein L4-A [Neurospora crassa OR74A]
SMAC_02633			2	3	5				0	>emb|CAC28812.1| related to B56-delta regulatory subunit of protein phosphatase
SMAC_02648	6	5	13	12	36	2	6	25	33	>sp|Q05681.2|PP2B_NEUCR RecName: Full=Serine/threonine-protein phosphatase 2B catalytic
SMAC_02651			7	5	12		2	9	11	>ref|XP_961195.2| 60S ribosomal protein L28 [Neurospora crassa OR74A]
SMAC_02657				5	5				0	>ref|XP_961202.1| formate dehydrogenase [Neurospora crassa OR74A]
SMAC_02671	3			3	6				0	>ref|XP_961215.1| elongation factor 1-gamma [Neurospora crassa OR74A]
SMAC_02674	2				2				0	>sp|P87072.2|CANB_NEUCR RecName: Full=Calcineurin subunit B; AltName: Full=Calcineurin
SMAC_02690				2	2				0	>ref|XP_961614.1| hypothetical protein NCU11274 [Neurospora crassa OR74A]
SMAC_02692			3		3		4	8	12	>ref|XP_961616.1| hypothetical protein NCU11273 [Neurospora crassa OR74A]
SMAC_02708		5	3	3	11				0	>ref|XP_961633.1| hypothetical protein NCU01021 [Neurospora crassa OR74A]
SMAC_02715			2		2				0	>ref|XP_961644.1| hypothetical protein NCU01032 [Neurospora crassa OR74A]
SMAC_02771				2	2				0	>ref|XP_964023.1| hypothetical protein NCU09319 [Neurospora crassa OR74A]
SMAC_02792					0			2	2	>ref|XP_963869.2| hypothetical protein NCU03061 [Neurospora crassa OR74A]
SMAC_02795			2		2		5		5	>ref|XP_963872.1| hypothetical protein NCU03064 [Neurospora crassa OR74A]
SMAC_02825			2		2				0	>ref|XP_963863.1| NADH:ubiquinone oxidoreductase 12.3kD subunit [Neurospora crassa
SMAC_02831					0		3		3	>ref|XP_964958.1| hypothetical protein NCU03099 [Neurospora crassa OR74A]
SMAC_02832	4				4				0	>ref|XP_964959.1| 6-phosphogluconate dehydrogenase [Neurospora crassa OR74A]
SMAC_02833			3	3	6		3	2	5	>ref|XP_964960.1| hypothetical protein NCU03101 [Neurospora crassa OR74A]
SMAC_02834	4		13	6	23		3		3	>ref|XP_964961.1| hypothetical protein NCU03102 [Neurospora crassa OR74A]
SMAC_02843			2		2				0	>ref|XP_964971.1| hypothetical protein NCU03112 [Neurospora crassa OR74A]
SMAC_02846				2	2				0	>ref|XP_964974.1| hypothetical protein NCU03115 [Neurospora crassa OR74A]
SMAC_02847					0			4	4	>ref|XP_964975.1| hypothetical protein NCU03116 [Neurospora crassa OR74A]
SMAC_02848				2	2				0	>ref|XP_964976.1| inosine-5'-monophosphate dehydrogenase IMD2 [Neurospora crassa
SMAC_02851			2		2			9	9	>ref|XP_964980.1| hypothetical protein NCU03121 [Neurospora crassa OR74A]
SMAC_02854		3			3			2	2	>ref|XP_964983.2| casein kinase II [Neurospora crassa OR74A]
SMAC_02857	2				2				0	>ref|XP_964985.1| hypothetical protein NCU03126 [Neurospora crassa OR74A]
SMAC_02875			2		2				0	>ref|XP_964194.1| hypothetical protein NCU03145 [Neurospora crassa OR74A]
SMAC_02877		4		2	6		8		8	>ref|XP_964197.2| hypothetical protein NCU03148 [Neurospora crassa OR74A]
SMAC_02879	3				3				0	>ref|XP_964199.1| 60S ribosomal protein L24 [Neurospora crassa OR74A]
SMAC_02899				3	3			2	2	>ref|XP_964580.1| hypothetical protein NCU03174 [Neurospora crassa OR74A]
SMAC_02930				2	2				0	>ref|XP_965311.1| hypothetical protein NCU03211 [Neurospora crassa OR74A]
SMAC_02939					0		3		3	>ref|XP_965320.1| hypothetical protein NCU03220 [Neurospora crassa OR74A]
SMAC_02949			4	2	6				0	>ref|XP_965329.1| hypothetical protein NCU03229 [Neurospora crassa OR74A]
SMAC_02977				3	3				0	>ref|XP_964411.2| hypothetical protein NCU03258 [Neurospora crassa OR74A]
SMAC_02980			3	4	7				0	>ref|XP_964416.2| hypothetical protein NCU03263 [Neurospora crassa OR74A]
SMAC_03000			2		2		2		2	>ref|XP_964213.1| hypothetical protein NCU03287 [Neurospora crassa OR74A]
SMAC_03001			2		2				0	>ref|XP_964214.2| hypothetical protein NCU03288 [Neurospora crassa OR74A]
SMAC_03032				3	3				0	>ref|XP_962446.1| adenosylhomocysteinase [Neurospora crassa OR74A]
SMAC_03033		3			3				0	>ref|XP_962445.1| eukaryotic translation initiation factor 3 subunit 3 [Neurospora
SMAC_03040	5	3	6	9	23		2	9	11	>ref|XP_962438.1| elongation factor 3 [Neurospora crassa OR74A]
SMAC_03048	6			3	9		3		3	>ref|XP_962430.1| hypothetical protein NCU07914 [Neurospora crassa OR74A]
SMAC_03058				3	3		5	4	9	>ref|XP_962419.1| hypothetical protein NCU07903 [Neurospora crassa OR74A]
SMAC_03063			8	5	13		4	6	10	>ref|XP_961783.1| hypothetical protein NCU07894 [Neurospora crassa OR74A]
SMAC_03066				2	2				0	>ref|XP_961782.1| hypothetical protein NCU07893 [Neurospora crassa OR74A]
SMAC_03076			12	17	29				0	>ref|XP_961775.1| hypothetical protein NCU06518 [Neurospora crassa OR74A]
SMAC_03079			3		3				0	>ref|XP_961779.1| hypothetical protein NCU06522 [Neurospora crassa OR74A]
SMAC_03086				2	2				0	>ref|XP_961366.1| hypothetical protein NCU03639 [Neurospora crassa OR74A]
SMAC_03098				2	2				0	>ref|XP_961349.1| hypothetical protein NCU03622 [Neurospora crassa OR74A]
SMAC_03107			2	4	6				0	>ref|XP_961343.1| GTPase KRas [Neurospora crassa OR74A]
SMAC_03109				3	3				0	>ref|XP_961338.2| chitin synthase 1 [Neurospora crassa OR74A]
SMAC_03122				3	3				0	>ref|XP_960635.1| hypothetical protein NCU03591 [Neurospora crassa OR74A]
SMAC_03130		4	2		6				0	>emb|CAM35471.1| polyketide synthase [Sordaria macrospora]
SMAC_03171				3	3		2	2	4	>ref|XP_961706.1| hypothetical protein NCU01094 [Neurospora crassa OR74A]
SMAC_03202				2	2				0	>ref|XP_001218424.1| conserved hypothetical protein [Aspergillus terreus NIH2624]
SMAC_03213			4		4				0	>ref|XP_961049.1| NADH:ubiquinone oxidoreductase 13.4kD subunit [Neurospora crassa
SMAC_03227	2				2				0	>ref|XP_961526.1| hypothetical protein NCU01160 [Neurospora crassa OR74A]
SMAC_03237				3	3				0	>ref|XP_961535.1| NADH:ubiquinone oxidoreductase 24kD subunit [Neurospora crassa
SMAC_03254	2			2	4				0	>ref|XP_960496.1| hypothetical protein NCU05534 [Neurospora crassa OR74A]
SMAC_03312					0		9		9	>ref|XP_960561.1| 40S ribosomal protein S28 [Neurospora crassa OR74A]
SMAC_03362					0		3		3	>ref|XP_960203.2| hypothetical protein NCU05642 [Neurospora crassa OR74A]
SMAC_03372	25	23	60	16	124		13		13	>emb|CAH03681.2| fruit body lectin homologue [Sordaria macrospora]
SMAC_03383			2	3	5		3		3	>ref|XP_960371.2| hypothetical protein NCU04736 [Neurospora crassa OR74A]
SMAC_03393			2	3	5		2		2	>ref|XP_960290.1| hypothetical protein NCU04757 [Neurospora crassa OR74A]
SMAC_03419	7	5	20	20	52	5	4	28	37	>ref|XP_960228.1| 60S ribosomal protein L8 [Neurospora crassa OR74A]
SMAC_03421				3	3				0	>emb|CAE85575.1| conserved hypothetical protein [Neurospora crassa]
SMAC_03426				4	4				0	>ref|XP_960416.1| eukaryotic peptide chain release factor GTP-binding subunit [Neurospora
SMAC_03439				2	2				0	>ref|XP_960429.1| hypothetical protein NCU04803 [Neurospora crassa OR74A]
SMAC_03441					0		2		2	>ref|XP_960432.1| hypothetical protein NCU04806 [Neurospora crassa OR74A]
SMAC_03445			2	4	6				0	>ref|XP_960425.1| polyadenylate-binding protein [Neurospora crassa OR74A]
SMAC_03450			3		3				0	>ref|XP_960440.2| hypothetical protein NCU04814 [Neurospora crassa OR74A]
SMAC_03452			9	5	14				0	>ref|XP_001226842.1| hypothetical protein CHGG_08915 [Chaetomium globosum CBS 148.51]
SMAC_03465					0		5		5	>ref|XP_960385.1| hypothetical protein NCU04826 [Neurospora crassa OR74A]
SMAC_03483			2	5	7		5		5	>ref|XP_960402.1| hypothetical protein NCU04843 [Neurospora crassa OR74A]
SMAC_03504			2		2				0	>ref|XP_959802.2| hypothetical protein NCU02381 [Neurospora crassa OR74A]
SMAC_03511			8	7	15	3		5	8	>sp|P25284.2|NDUA9_NEUCR RecName: Full=NADH-ubiquinone oxidoreductase 40 kDa subunit,
SMAC_03518	2			3	5				0	>ref|XP_959787.1| hypothetical protein NCU02366 [Neurospora crassa OR74A]
SMAC_03527				2	2				0	>sp|Q01371.2|WC1_NEUCR RecName: Full=White collar 1 protein; Short=WC1
SMAC_03542		6			6				0	>ref|XP_959465.1| hypothetical protein NCU02343 [Neurospora crassa OR74A]
SMAC_03618					0		3		3	>ref|XP_959674.1| hypothetical protein NCU08131 [Neurospora crassa OR74A]
SMAC_03626			2		2				0	>ref|XP_959582.2| hypothetical protein NCU02188 [Neurospora crassa OR74A]
SMAC_03649			3	3	6				0	>ref|XP_959527.1| eukaryotic translation initiation factor 3 [Neurospora crassa
SMAC_03673			16	41	57	8	4	13	25	>ref|XP_001904756.1| hypothetical protein [Podospora anserina S mat+]
SMAC_03675				3	3				0	>ref|XP_959495.1| hypothetical protein NCU02236 [Neurospora crassa OR74A]
SMAC_03700			8	7	15		5	19	24	>ref|XP_959904.1| 26S protease regulatory subunit 6B [Neurospora crassa OR74A]
SMAC_03711				5	5		2		2	>ref|XP_959916.1| hypothetical protein NCU02272 [Neurospora crassa OR74A]
SMAC_03761		7			7				0	>ref|XP_962027.1| hypothetical protein NCU08678 [Neurospora crassa OR74A]
SMAC_03770	7		6	12	25		41	3	44	>ref|XP_001728325.1| hypothetical protein NCU10273 [Neurospora crassa OR74A]
SMAC_03781	5		25	26	56		19	15	34	>ref|XP_961753.2| heat shock 70 kDa protein, mitochondrial precursor [Neurospora
SMAC_03824				5	5				0	>emb|CAF06131.1| related to serine/threonine-specific protein kinase KIN1 [Neurospora
SMAC_03878					0		2		2	>ref|XP_960333.1| hypothetical protein NCU07068 [Neurospora crassa OR74A]
SMAC_03889				2	2				0	>ref|XP_960328.1| hypothetical protein NCU07063 [Neurospora crassa OR74A]
SMAC_03922				3	3		6		6	>ref|XP_961585.1| glutaredoxin [Neurospora crassa OR74A]
SMAC_03924				2	2				0	>ref|XP_961587.1| 60S ribosomal protein L16 [Neurospora crassa OR74A]
SMAC_03926			7	6	13			6	6	>ref|XP_961590.2| 26S protease regulatory subunit 4 [Neurospora crassa OR74A]
SMAC_03949	2				2				0	>ref|XP_960652.1| importin alpha subunit [Neurospora crassa OR74A]
SMAC_03978	6		15	12	33		19		19	>ref|XP_960820.1| hypothetical protein NCU01283 [Neurospora crassa OR74A]
SMAC_03984			3	7	10	11	3	12	26	>ref|XP_960827.1| centromere/microtubule-binding protein CBF5 [Neurospora crassa
SMAC_04007	3		3	8	14	3	11	13	27	>ref|XP_961403.1| 60S ribosomal protein L12 [Neurospora crassa OR74A]
SMAC_04008				3	3				0	>sp|Q9C284.1|SEC23_NEUCR RecName: Full=Protein transport protein sec-23
SMAC_04017			4	5	9		8	2	10	>ref|XP_961413.1| hypothetical protein NCU01327 [Neurospora crassa OR74A]
SMAC_04056			4	15	19	7	28	36	71	No hits found
SMAC_04113			5		5				0	>ref|XP_963334.1| hypothetical protein NCU05343 [Neurospora crassa OR74A]
SMAC_04116		9	4	3	16		14	6	20	>ref|XP_963338.1| hypothetical protein NCU05347 [Neurospora crassa OR74A]
SMAC_04125			4	7	11			8	8	>ref|XP_963354.1| 26S protease regulatory subunit 8 [Neurospora crassa OR74A]
SMAC_04128			7	10	17		5		5	>ref|XP_963188.1| hypothetical protein NCU05375 [Neurospora crassa OR74A]
SMAC_04139				3	3				0	>ref|XP_963200.1| hypothetical protein NCU05387 [Neurospora crassa OR74A]
SMAC_04143			20	22	42	4	2	10	16	>ref|XP_963478.1| mitochondrial phosphate carrier protein [Neurospora crassa OR74A]
SMAC_04147				2	2		2		2	>ref|XP_963488.1| hypothetical protein NCU05400 [Neurospora crassa OR74A]
SMAC_04150				2	2				0	>ref|XP_963499.2| hypothetical protein NCU05411 [Neurospora crassa OR74A]
SMAC_04160	2		2		4		2		2	>ref|XP_963248.2| 2-oxoglutarate dehydrogenase E1 component, mitochondrial precursor
SMAC_04163				2	2				0	>ref|XP_963252.2| 1,4-alpha-glucan branching enzyme [Neurospora crassa OR74A]
SMAC_04164	12	19	11	23	65		20	13	33	>ref|XP_963253.2| ATP synthase beta chain, mitochondrial precursor [Neurospora
SMAC_04169			2		2				0	>ref|XP_963443.2| hypothetical protein NCU05452 [Neurospora crassa OR74A]
SMAC_04172				2	2				0	>ref|XP_963448.1| cytochrome c oxidase subunit V [Neurospora crassa OR74A]
SMAC_04179				2	2				0	>ref|XP_963463.1| hypothetical protein NCU05472 [Neurospora crassa OR74A]
SMAC_04189			3	5	8				0	>ref|XP_963328.1| hypothetical protein NCU06854 [Neurospora crassa OR74A]
SMAC_04198	4	3	15	14	36	2	2	25	29	>ref|XP_963317.2| 60S ribosomal protein L3 [Neurospora crassa OR74A]
SMAC_04221				2	2				0	>ref|XP_963704.1| phosphoglucomutase 2 [Neurospora crassa OR74A]
SMAC_04236			22	4	26		2		2	>ref|XP_963688.1| hypothetical protein NCU09370 [Neurospora crassa OR74A]
SMAC_04274			15	7	22	5		9	14	>ref|XP_965129.1| 60S ribosomal protein L9 [Neurospora crassa OR74A]
SMAC_04280					0		4		4	>ref|XP_965123.1| hypothetical protein NCU02738 [Neurospora crassa OR74A]
SMAC_04282				6	6		12	7	19	>ref|XP_965121.2| hypothetical protein NCU02736 [Neurospora crassa OR74A]
SMAC_04299		5		3	8		10	13	23	>ref|XP_965103.2| hypothetical protein NCU02718 [Neurospora crassa OR74A]
SMAC_04308				6	6				0	>ref|XP_965423.1| hypothetical protein NCU02650 [Neurospora crassa OR74A]
SMAC_04316	2		12		14				0	>ref|XP_965430.1| S-adenosylmethionine synthetase [Neurospora crassa OR74A]
SMAC_04341		6			6				0	>ref|XP_965457.1| hypothetical protein NCU02684 [Neurospora crassa OR74A]
SMAC_04349				2	2				0	>gb|ACD01428.1| LIM and Rho-GAP domain containing protein [Neurospora crassa]
SMAC_04358		2			2				0	>ref|XP_965474.2| hypothetical protein NCU02701 [Neurospora crassa OR74A]
SMAC_04364	5	3	7	10	25		10	16	26	>ref|XP_965480.2| hypothetical protein NCU02707 [Neurospora crassa OR74A]
SMAC_04370	2				2				0	>ref|XP_960854.1| isocitrate lyase [Neurospora crassa OR74A]
SMAC_04373			2	2	4		7	2	9	>ref|XP_960851.1| hypothetical protein NCU04227 [Neurospora crassa OR74A]
SMAC_04392				2	2		5	2	7	>ref|XP_961162.1| nucleoside diphosphate kinase, variant [Neurospora crassa OR74A]
SMAC_04402		4			4				0	>ref|XP_961152.1| hypothetical protein NCU04192 [Neurospora crassa OR74A]
SMAC_04408			7	5	12		3		3	>ref|XP_961145.1| protein kinase gsk3 [Neurospora crassa OR74A]
SMAC_04409					0		2		2	>ref|XP_961142.1| hypothetical protein NCU04182 [Neurospora crassa OR74A]
SMAC_04416	6	6	48	30	90	14	4	29	47	>ref|XP_961133.2| actin [Neurospora crassa OR74A]
SMAC_04420	2			8	10		2		2	>ref|XP_960727.1| hypothetical protein NCU04169 [Neurospora crassa OR74A]
SMAC_04425				4	4				0	>ref|XP_960722.1| hypothetical protein NCU04164 [Neurospora crassa OR74A]
SMAC_04445	5		7	11	23		5	10	15	>ref|XP_001911127.1| hypothetical protein [Podospora anserina S mat+]
SMAC_04450				2	2				0	>ref|XP_961292.2| hypothetical protein NCU04136 [Neurospora crassa OR74A]
SMAC_04466	13		4	36	53	7	9	5	21	>ref|XP_382067.1| CALM_NEUCR Calmodulin (CaM) [Gibberella zeae PH-1]
SMAC_04485					0		2		2	>ref|XP_960862.1| vacuolar sorting protein 1 [Neurospora crassa OR74A]
SMAC_04497			5	2	7				0	>emb|CAD70966.1| probable Cytokinesis protein sepA [Neurospora crassa]
SMAC_04506	3	9	2		14		4	2	6	>ref|XP_955998.2| nucleosome assembly protein [Neurospora crassa OR74A]
SMAC_04508	2		4	7	13		3	6	9	>emb|CAD70976.1| probable myosin MYO2 [Neurospora crassa]
SMAC_04543			2		2		3	2	5	>ref|XP_956222.2| hypothetical protein NCU08779 [Neurospora crassa OR74A]
SMAC_04565				2	2				0	>ref|XP_964216.2| hypothetical protein NCU03290 [Neurospora crassa OR74A]
SMAC_04573			4	2	6				0	>ref|XP_964223.1| cytochrome c peroxidase, mitochondrial precursor [Neurospora
SMAC_04577	2			5	7		5		5	>ref|XP_001220792.1| hypothetical protein CHGG_01571 [Chaetomium globosum CBS 148.51]
SMAC_04580					0			4	4	>ref|XP_964479.1| hypothetical protein NCU03302 [Neurospora crassa OR74A]
SMAC_04588			3	7	10		4	14	18	>ref|XP_964487.1| prohibitin-2 [Neurospora crassa OR74A]
SMAC_04589				4	4				0	>ref|XP_964488.2| hypothetical protein NCU03311 [Neurospora crassa OR74A]
SMAC_04605			2		2				0	>ref|XP_958318.2| 60S ribosomal protein L33 [Neurospora crassa OR74A]
SMAC_04615	6	3	2	16	27	10	4	51	65	>ref|XP_958891.1| ATP synthase gamma chain, mitochondrial precursor [Neurospora
SMAC_04619	7		10	38	55	2	20	29	51	>ref|XP_958895.2| calcium/calmodulin-dependent protein kinase [Neurospora crassa
SMAC_04628	4		14	6	24			3	3	>ref|XP_958904.2| tubulin alpha chain [Neurospora crassa OR74A]
SMAC_04638			2		2		3	5	8	>ref|XP_958915.1| hypothetical protein NCU09143 [Neurospora crassa OR74A]
SMAC_04642			10	8	18		3	9	12	>ref|XP_963936.2| 60S ribosomal protein L20 [Neurospora crassa OR74A]
SMAC_04646				3	3				0	>ref|XP_965283.1| conserved hypothetical protein, variant [Neurospora crassa OR74A]
SMAC_04662			12	7	19		4	14	18	>ref|XP_962247.1| hypothetical protein NCU06540 [Neurospora crassa OR74A]
SMAC_04664			3		3				0	>gb|EFX05975.1| 37S ribosomal protein s12 [Grosmannia clavigera kw1407]
SMAC_04666			5	2	7				0	>ref|XP_962251.1| hypothetical protein NCU06544 [Neurospora crassa OR74A]
SMAC_04671				7	7		13	4	17	>ref|XP_962257.1| pyridoxine-1 [Neurospora crassa OR74A]
SMAC_04684				3	3		4		4	>ref|XP_962263.2| hypothetical protein NCU06556 [Neurospora crassa OR74A]
SMAC_04716	2		18	9	29		23	15	38	>ref|XP_961948.1| hypothetical protein NCU06588 [Neurospora crassa OR74A]
SMAC_04719				2	2		5		5	>ref|XP_962334.1| hypothetical protein NCU06592 [Neurospora crassa OR74A]
SMAC_04732			4	2	6		3	3	6	>ref|XP_962348.1| ubiquinol-cytochrome c reductase iron-sulfur subunit, mitochondrial
SMAC_04743				3	3		12	4	16	>ref|XP_364625.1| conserved hypothetical protein [Magnaporthe oryzae 70-15]
SMAC_04781			3		3				0	>ref|XP_964432.2| kinesin heavy chain [Neurospora crassa OR74A]
SMAC_04785		3		7	10		13	2	15	>ref|XP_961985.1| hypothetical protein NCU07735 [Neurospora crassa OR74A]
SMAC_04787				4	4		2		2	>ref|XP_961983.1| electron transfer flavoprotein beta-subunit [Neurospora crassa
SMAC_04798			11	4	15			6	6	>ref|XP_961971.2| 26S proteasome regulatory subunit rpn1 [Neurospora crassa OR74A]
SMAC_04810	9	7	18	4	38			3	3	>ref|XP_964453.2| UTP-glucose-1-phosphate uridylyltransferase [Neurospora crassa
SMAC_04815	219	123			342				0	>emb|CAE83713.1| putative signalling cascade component [Sordaria macrospora]
SMAC_04816	3	2	3	12	20		4		4	>ref|XP_964075.1| hypothetical protein NCU02793 [Neurospora crassa OR74A]
SMAC_04844			3		3				0	>emb|CAE00803.1| putative small G-protein [Sordaria macrospora]
SMAC_04850			2	3	5		3		3	>emb|CAE76318.1| related to glyoxal oxidase precursor [Neurospora crassa]
SMAC_04858			2		2				0	>ref|XP_964694.1| hypothetical protein NCU09259 [Neurospora crassa OR74A]
SMAC_04887	6		2	4	12				0	>ref|XP_963812.2| conidiation-specific protein-8 [Neurospora crassa OR74A]
SMAC_04901			2		2				0	>ref|XP_964815.1| hypothetical protein NCU08607 [Neurospora crassa OR74A]
SMAC_04909				12	12		39		39	>ref|XP_964835.1| 40S ribosomal protein S21 [Neurospora crassa OR74A]
SMAC_04917		5	4	5	14			10	10	>ref|XP_964828.1| 40S ribosomal protein S16 [Neurospora crassa OR74A]
SMAC_04959				2	2		3		3	>ref|XP_964591.1| hypothetical protein NCU02064 [Neurospora crassa OR74A]
SMAC_04972	4	4	20	28	56	3	18	41	62	>ref|XP_001912463.1| hypothetical protein [Podospora anserina S mat+]
SMAC_05032	4			4	8		2		2	>ref|XP_964294.1| transaldolase [Neurospora crassa OR74A]
SMAC_05035	3				3				0	>ref|XP_964291.2| superoxide dismutase [Neurospora crassa OR74A]
SMAC_05066	2				2				0	>ref|XP_960640.1| hypothetical protein NCU09693 [Neurospora crassa OR74A]
SMAC_05099	3		3	3	9				0	>ref|XP_958689.1| ATP-binding cassette sub-family F member 2 [Neurospora crassa
SMAC_05105					0		3		3	>ref|XP_958678.1| hypothetical protein NCU08909 [Neurospora crassa OR74A]
SMAC_05113					0			3	3	>ref|XP_957975.2| hypothetical protein NCU08903 [Neurospora crassa OR74A]
SMAC_05120			9		9				0	>ref|XP_958835.1| protein transport protein SEC61 alpha subunit [Neurospora crassa
SMAC_05129	2				2				0	>ref|XP_958831.1| 60S ribosomal protein L1, mitochondrial precursor [Neurospora
SMAC_05130	2				2				0	>ref|XP_958832.1| glutamyl-tRNA synthetase [Neurospora crassa OR74A]
SMAC_05138			2		2				0	>ref|XP_958536.2| hypothetical protein NCU07743 [Neurospora crassa OR74A]
SMAC_05148			2	2	4				0	>ref|XP_958550.1| hypothetical protein NCU07757 [Neurospora crassa OR74A]
SMAC_05188				2	2				0	>ref|XP_963909.2| hypothetical protein NCU07458 [Neurospora crassa OR74A]
SMAC_05223	2			4	6				0	>ref|XP_959453.1| malate synthase [Neurospora crassa OR74A]
SMAC_05227				2	2		2		2	>sp|P19212.2|NIT2_NEUCR RecName: Full=Nitrogen catabolic enzyme regulatory protein
SMAC_05242					0			3	3	>ref|XP_001222586.1| hypothetical protein CHGG_06491 [Chaetomium globosum CBS 148.51]
SMAC_05260			2	15	17		12	8	20	>ref|XP_001222562.1| hypothetical protein CHGG_06467 [Chaetomium globosum CBS 148.51]
SMAC_05265		3			3			2	2	>ref|XP_964254.1| hypothetical protein NCU02184 [Neurospora crassa OR74A]
SMAC_05267	2	3	14	9	28			23	23	>ref|XP_964251.2| 40S ribosomal protein S4 [Neurospora crassa OR74A]
SMAC_05288					0			7	7	>ref|XP_391281.1| hypothetical protein FG11105.1 [Gibberella zeae PH-1]
SMAC_05289			3		3				0	>ref|XP_391280.1| hypothetical protein FG11104.1 [Gibberella zeae PH-1]
SMAC_05296	2			2	4				0	>ref|XP_957696.1| hypothetical protein NCU00225 [Neurospora crassa OR74A]
SMAC_05304			9		9		4		4	>ref|XP_957708.2| hypothetical protein NCU00237 [Neurospora crassa OR74A]
SMAC_05316				4	4		2		2	>ref|XP_957122.1| pyruvate dehydrogenase E1 component alpha subunit, mitochondrial
SMAC_05319		2			2		2		2	>ref|XP_957124.1| hypothetical protein NCU06484 [Neurospora crassa OR74A]
SMAC_05323			2	11	13		2	6	8	>ref|XP_957128.1| SNF2-family ATP dependent chromatin remodeling factor snf21 [Neurospora
SMAC_05345				2	2				0	>ref|XP_957152.1| 5-methyltetrahydropteroyltriglutamate-homocysteine methyltransferase
SMAC_05347				2	2				0	>ref|XP_962740.1| hypothetical protein NCU06171 [Neurospora crassa OR74A]
SMAC_05371			3	4	7		9	10	19	>ref|XP_962915.2| hypothetical protein NCU06199 [Neurospora crassa OR74A]
SMAC_05391			4		4				0	>ref|XP_001728553.1| IMP-specific 5'-nucleotidase 1 [Neurospora crassa OR74A]
SMAC_05393			7	10	17			3	3	>ref|XP_964232.1| hypothetical protein NCU01948 [Neurospora crassa OR74A]
SMAC_05394				2	2				0	>ref|XP_964233.1| 40S ribosomal protein S9 [Neurospora crassa OR74A]
SMAC_05400				7	7				0	>ref|XP_964240.1| hypothetical protein NCU11202 [Neurospora crassa OR74A]
SMAC_05428			3	3	6				0	>ref|XP_964348.1| hypothetical protein NCU01984 [Neurospora crassa OR74A]
SMAC_05446	25	17	505	110	657	241	171	203	615	>sp|Q09069.1|EF1A_SORMA RecName: Full=Elongation factor 1-alpha; Short=EF-1-alpha
SMAC_05449				4	4				0	>ref|XP_964871.1| hypothetical protein NCU02006 [Neurospora crassa OR74A]
SMAC_05457				3	3		9	5	14	>ref|XP_964878.1| hypothetical protein NCU02013 [Neurospora crassa OR74A]
SMAC_05460				7	7		9		9	>ref|XP_964881.1| hypothetical protein NCU02016 [Neurospora crassa OR74A]
SMAC_05504				2	2			3	3	>ref|XP_958040.1| mitogen-activated protein kinase MKC1 [Neurospora crassa OR74A]
SMAC_05514	2	2	8	9	21			11	11	>ref|XP_960786.1| 60S ribosomal protein L10 [Neurospora crassa OR74A]
SMAC_05515	2			8	10		11	24	35	>ref|XP_960785.1| 60S ribosomal protein L30 [Neurospora crassa OR74A]
SMAC_05516			2	2	4			3	3	>ref|XP_960784.1| hypothetical protein NCU08962 [Neurospora crassa OR74A]
SMAC_05520				3	3		20		20	>ref|XP_960684.1| 60S acidic ribosomal protein P1 [Neurospora crassa OR74A]
SMAC_05522		3			3			3	3	>ref|XP_960681.1| hypothetical protein NCU08957 [Neurospora crassa OR74A]
SMAC_05528				9	9	8	2	12	22	>ref|XP_960675.1| hypothetical protein NCU08951 [Neurospora crassa OR74A]
SMAC_05532		2	3	6	11		5	5	10	>emb|CAD71006.1| probable prohibitin PHB1 [Neurospora crassa]
SMAC_05539		2		4	6		22	4	26	>ref|XP_960807.1| ubiquinol-cytochrome c reductase complex 14 kDa protein [Neurospora
SMAC_05542				2	2		10		10	>ref|XP_960803.1| predicted protein, variant [Neurospora crassa OR74A]
SMAC_05547				5	5				0	>ref|XP_960797.1| NADH:ubiquinone oxidoreductase 21.3kD subunit 21.3a [Neurospora
SMAC_05557	2		11	18	31		3	24	27	>ref|XP_960578.1| 60S ribosomal protein L5 [Neurospora crassa OR74A]
SMAC_05582	2		3	2	7				0	>ref|XP_960950.1| outer mitochondrial membrane protein porin [Neurospora crassa
SMAC_05598				2	2				0	>ref|XP_961078.1| Poly(A)+ RNA export protein [Neurospora crassa OR74A]
SMAC_05634	2				2				0	>ref|XP_959393.1| hypothetical protein NCU04945 [Neurospora crassa OR74A]
SMAC_05640				4	4				0	>ref|XP_959402.1| hypothetical protein NCU04954 [Neurospora crassa OR74A]
SMAC_05699	2	2	4	5	13			8	8	>ref|XP_959484.2| hypothetical protein NCU09559 [Neurospora crassa OR74A]
SMAC_05752			4		4				0	>gb|EFQ25539.1| dynein light chain type 1 [Glomerella graminicola M1.001]
SMAC_05782			2	2	4				0	>ref|XP_965711.1| hypothetical protein NCU02580 [Neurospora crassa OR74A]
SMAC_05797					0		2		2	>ref|XP_965694.1| hypothetical protein NCU02563 [Neurospora crassa OR74A]
SMAC_05805				4	4				0	>ref|XP_965686.2| hypothetical protein NCU02555 [Neurospora crassa OR74A]
SMAC_05824			8	7	15	4		9	13	>ref|XP_965665.2| NADH:ubiquinone oxidoreductase 49kD subunit [Neurospora crassa
SMAC_05880			2	2	4				0	>emb|CAM35472.1| putative tetrahydroxynaphthalene reductase [Sordaria macrospora]
SMAC_05897			2	9	11		15	9	24	>ref|XP_959239.1| 40S ribosomal protein S20 [Neurospora crassa OR74A]
SMAC_05898	5		10	18	33		2	9	11	>ref|XP_959238.1| hypothetical protein NCU06891 [Neurospora crassa OR74A]
SMAC_05916			4	2	6				0	>ref|XP_959222.1| hypothetical protein NCU06875 [Neurospora crassa OR74A]
SMAC_05926	2	2		9	13	4	4	6	14	>ref|XP_958029.1| histone H1 [Neurospora crassa OR74A]
SMAC_05959	9	4	11	28	52	7	10	24	41	>ref|XP_965645.1| ATP synthase alpha chain, mitochondrial precursor [Neurospora
SMAC_05963			2	7	9			2	2	>ref|XP_965641.1| clathrin heavy chain [Neurospora crassa OR74A]
SMAC_05964			3		3				0	>ref|XP_965640.2| 60S ribosomal protein L11 [Neurospora crassa OR74A]
SMAC_05967	7		8	19	34	2		13	15	>ref|XP_965636.1| pyruvate carboxylase [Neurospora crassa OR74A]
SMAC_05995		2	2		4				0	>emb|CAE76410.1| probable glycine decarboxylase P subunit [Neurospora crassa]
SMAC_05997				3	3		4	4	8	>gb|AAA33571.1| complex I 22-kDa polypeptide [Neurospora crassa]
SMAC_06024			5	5	10	3			3	>ref|XP_958069.2| hypothetical protein NCU10021 [Neurospora crassa OR74A]
SMAC_06043	2		4	3	9				0	>ref|XP_958954.1| alpha,alpha-trehalose-phosphate synthase [Neurospora crassa OR74A]
SMAC_06049			15	5	20			3	3	>ref|XP_958950.1| hypothetical protein NCU09711 [Neurospora crassa OR74A]
SMAC_06051				2	2				0	>ref|XP_958948.1| T-complex protein 1 subunit zeta [Neurospora crassa OR74A]
SMAC_06053				2	2				0	>ref|XP_958946.1| hypothetical protein NCU09707 [Neurospora crassa OR74A]
SMAC_06072			4		4				0	>ref|XP_955943.1| 40S ribosomal protein S26E [Neurospora crassa OR74A]
SMAC_06073				3	3			14	14	>ref|XP_955944.2| hypothetical protein NCU04553 [Neurospora crassa OR74A]
SMAC_06074				2	2				0	>ref|XP_955945.1| endochitinase 1 precursor [Neurospora crassa OR74A]
SMAC_06093				3	3				0	>ref|XP_956946.2| hypothetical protein NCU04535 [Neurospora crassa OR74A]
SMAC_06098	2			3	5				0	>gb|AAA33592.1| laccase [Neurospora crassa]
SMAC_06123				4	4				0	>ref|XP_957592.1| NADH:ubiquinone oxidoreductase 19.3kD subunit [Neurospora crassa
SMAC_06157	9	6	29	18	62	3	6	5	14	>ref|XP_956567.1| 78 kDa glucose-regulated protein precursor [Neurospora crassa
SMAC_06165		4	4	12	20		3	10	13	>ref|XP_956573.1| 60S ribosomal protein L18 [Neurospora crassa OR74A]
SMAC_06170				2	2				0	>ref|XP_956577.2| fimbrin [Neurospora crassa OR74A]
SMAC_06177				2	2				0	>ref|XP_957616.1| hypothetical protein NCU04001 [Neurospora crassa OR74A]
SMAC_06187			3	4	7				0	>ref|XP_957628.1| hypothetical protein NCU04013 [Neurospora crassa OR74A]
SMAC_06193				2	2				0	>ref|XP_957633.1| hypothetical protein NCU04018 [Neurospora crassa OR74A]
SMAC_06203	20	5	4	17	46		16	9	25	>sp|Q8WZN0.2|G3P_SORMA RecName: Full=Glyceraldehyde-3-phosphate dehydrogenase; Short=GAPDH
SMAC_06239			6	2	8	2		3	5	>ref|XP_956761.2| GTP-binding protein RHO-1 protein [Neurospora crassa OR74A]
SMAC_06242	2	2			4				0	>ref|XP_963165.1| vacuolar ATP synthase subunit B [Neurospora crassa OR74A]
SMAC_06262	9		17	13	39		9	12	21	>ref|XP_963431.1| 40S ribosomal protein S6 [Neurospora crassa OR74A]
SMAC_06263			3		3				0	>emb|CAB92704.2| related to TOM1 protein [Neurospora crassa]
SMAC_06264		3	2	5	10			10	10	>ref|XP_001228090.1| conserved hypothetical protein [Chaetomium globosum CBS 148.51]
SMAC_06278				5	5		3		3	>ref|XP_955863.1| 40 kDa peptidyl-prolyl cis-trans isomerase [Neurospora crassa
SMAC_06282			3	3	6				0	>ref|XP_955850.1| hypothetical protein NCU03857 [Neurospora crassa OR74A]
SMAC_06292	5		3	3	11		12		12	>ref|XP_956543.1| hypothetical protein NCU03870 [Neurospora crassa OR74A]
SMAC_06301			3	2	5			6	6	>ref|XP_960102.1| hypothetical protein NCU05842 [Neurospora crassa OR74A]
SMAC_06309				3	3				0	>ref|XP_956555.1| hypothetical protein NCU03882 [Neurospora crassa OR74A]
SMAC_06313		3			3				0	>ref|XP_957525.1| hypothetical protein NCU03886 [Neurospora crassa OR74A]
SMAC_06315				2	2				0	>ref|XP_957527.1| hypothetical protein NCU03888 [Neurospora crassa OR74A]
SMAC_06322	7	3	21	13	44		2	16	18	>ref|XP_957536.1| hypothetical protein NCU03897 [Neurospora crassa OR74A]
SMAC_06325					0		3		3	>ref|XP_957540.1| hypothetical protein NCU03901 [Neurospora crassa OR74A]
SMAC_06334			15		15				0	>ref|XP_957550.1| hypothetical protein NCU03911 [Neurospora crassa OR74A]
SMAC_06384				2	2				0	>ref|XP_959994.1| hypothetical protein NCU06132 [Neurospora crassa OR74A]
SMAC_06396	4	4	7	6	21		6	8	14	>ref|XP_959985.1| hypothetical protein NCU06123 [Neurospora crassa OR74A]
SMAC_06421			23		23				0	>ref|XP_959957.1| hypothetical protein NCU06095 [Neurospora crassa OR74A]
SMAC_06445				3	3		2		2	>ref|XP_001728508.1| hypothetical protein NCU11181 [Neurospora crassa OR74A]
SMAC_06468	3	14			17				0	>ref|XP_957826.1| catalase 3 precursor [Neurospora crassa OR74A]
SMAC_06469			4		4				0	>ref|XP_957823.1| hypothetical protein NCU00352 [Neurospora crassa OR74A]
SMAC_06506			31	6	37		11		11	>ref|XP_957782.2| protein VTS1 [Neurospora crassa OR74A]
SMAC_06516	3		2		5				0	>ref|XP_958843.1| hypothetical protein NCU04600 [Neurospora crassa OR74A]
SMAC_06521			6	3	9				0	>ref|XP_958848.1| hypothetical protein NCU04605 [Neurospora crassa OR74A]
SMAC_06524			3	9	12			5	5	>ref|XP_958853.1| hypothetical protein NCU04610 [Neurospora crassa OR74A]
SMAC_06529			2		2				0	>ref|XP_958858.1| hypothetical protein NCU04615 [Neurospora crassa OR74A]
SMAC_06535	3		2	6	11				0	>emb|CAD70903.1| related to epoxide hydrolase [Neurospora crassa]
SMAC_06539				2	2				0	>emb|CAR63507.1| E1-like activating enzyme [Sordaria macrospora]
SMAC_06549	3		22	15	40	7	18	19	44	>ref|XP_960908.1| 60S ribosomal protein L22 [Neurospora crassa OR74A]
SMAC_06564				2	2		4	4	8	>ref|XP_960877.1| hypothetical protein NCU06644 [Neurospora crassa OR74A]
SMAC_06565					0			3	3	>ref|XP_960876.2| hypothetical protein NCU06643 [Neurospora crassa OR74A]
SMAC_06573	5				5				0	>ref|XP_960692.1| hypothetical protein NCU01424 [Neurospora crassa OR74A]
SMAC_06580	2				2				0	>emb|CAD70878.1| related to acetyl coenzyme A synthetase [Neurospora crassa]
SMAC_06589		9			9				0	>ref|XP_958757.1| hypothetical protein NCU09538 [Neurospora crassa OR74A]
SMAC_06590			3	3	6				0	>ref|XP_958756.1| hypothetical protein NCU09537 [Neurospora crassa OR74A]
SMAC_06609	3				3				0	>ref|XP_960904.2| glutamine synthetase [Neurospora crassa OR74A]
SMAC_06637	3		4	2	9		3		3	>ref|XP_961013.1| glycogenin [Neurospora crassa OR74A]
SMAC_06640					0		5		5	>ref|XP_961010.1| cytochrome c oxidase polypeptide VI, mitochondrial precursor
SMAC_06646	2	2	3		7		5	7	12	>ref|XP_961002.1| glycogen synthase [Neurospora crassa OR74A]
SMAC_06648			3	3	6				0	>ref|XP_960999.1| hypothetical protein NCU06684 [Neurospora crassa OR74A]
SMAC_06672	4	6	41	30	81	10	22	45	77	>ref|XP_957729.1| 40S ribosomal protein S7 [Neurospora crassa OR74A]
SMAC_06681					0		3		3	>ref|XP_957739.2| hypothetical protein NCU00268 [Neurospora crassa OR74A]
SMAC_06684				2	2				0	>ref|XP_957743.2| hypothetical protein NCU00272 [Neurospora crassa OR74A]
SMAC_06689				2	2				0	No hits found
SMAC_06703		7			7				0	>ref|XP_957763.1| hypothetical protein NCU00292 [Neurospora crassa OR74A]
SMAC_06705	7	3	10	8	28			6	6	>ref|XP_957765.1| 60S ribosomal protein L10a [Neurospora crassa OR74A]
SMAC_06714			2		2				0	>ref|XP_001229836.1| hypothetical protein CHGG_03320 [Chaetomium globosum CBS 148.51]
SMAC_06721			2	2	4				0	>ref|XP_955793.1| hypothetical protein NCU11425 [Neurospora crassa OR74A]
SMAC_06728				5	5				0	>ref|XP_963510.1| hypothetical protein NCU06738 [Neurospora crassa OR74A]
SMAC_06731				2	2				0	>ref|XP_963513.1| hypothetical protein NCU11339 [Neurospora crassa OR74A]
SMAC_06733				3	3	2		2	4	>ref|XP_963515.2| 40S ribosomal protein S10 [Neurospora crassa OR74A]
SMAC_06752			2		2			2	2	>ref|XP_963533.1| sphingosine-1-phosphate lyase [Neurospora crassa OR74A]
SMAC_06774	5		4	5	14				0	>ref|XP_963624.2| hypothetical protein NCU06783 [Neurospora crassa OR74A]
SMAC_06775	6	4	11	7	28				0	>sp|O93988.1|ACL1_SORMK RecName: Full=ATP-citrate synthase subunit 1; AltName: Full=ATP-citrate
SMAC_06808			3		3				0	>ref|XP_965541.1| hypothetical protein NCU01910 [Neurospora crassa OR74A]
SMAC_06810					0			2	2	>ref|XP_001903066.1| hypothetical protein [Podospora anserina S mat+]
SMAC_06822			2		2				0	>ref|XP_965526.1| hypothetical protein NCU01895 [Neurospora crassa OR74A]
SMAC_06837				3	3		2		2	>ref|XP_965509.1| hypothetical protein NCU01878 [Neurospora crassa OR74A]
SMAC_06854			2		2				0	>sp|Q02854.1|NUXM_NEUCR RecName: Full=NADH-ubiquinone oxidoreductase 21 kDa subunit;
SMAC_06857					0		5		5	>ref|XP_963888.1| hypothetical protein NCU01854 [Neurospora crassa OR74A]
SMAC_06860	2	13	7	2	24				0	>ref|XP_001222785.1| hypothetical protein CHGG_06690 [Chaetomium globosum CBS 148.51]
SMAC_06902			4	18	22		11	13	24	>ref|XP_957417.1| hypothetical protein NCU07192 [Neurospora crassa OR74A]
SMAC_06903					0		3		3	>ref|XP_957416.1| hypothetical protein NCU07191 [Neurospora crassa OR74A]
SMAC_06911			2	8	10		5	8	13	>ref|XP_957407.1| 40S ribosomal protein S24 [Neurospora crassa OR74A]
SMAC_06922				3	3				0	>ref|XP_957398.1| ADP-ribosylation factor 6 [Neurospora crassa OR74A]
SMAC_06927	2				2				0	>ref|XP_957391.1| hypothetical protein NCU07166 [Neurospora crassa OR74A]
SMAC_06937	3				3				0	>ref|XP_957378.1| hypothetical protein NCU07153 [Neurospora crassa OR74A]
SMAC_06963				2	2				0	>ref|XP_958781.1| hypothetical protein NCU05937 [Neurospora crassa OR74A]
SMAC_06967				2	2				0	>ref|XP_958786.1| proteasome component Y13 [Neurospora crassa OR74A]
SMAC_07005				4	4				0	>ref|XP_001228536.1| hypothetical protein CHGG_10609 [Chaetomium globosum CBS 148.51]
SMAC_07018	2		2		4				0	>ref|XP_955971.1| hypothetical protein NCU01449 [Neurospora crassa OR74A]
SMAC_07020		3	5	9	17	4		18	22	>ref|XP_955974.2| 40S ribosomal protein S1 [Neurospora crassa OR74A]
SMAC_07056					0		2		2	>ref|XP_962634.1| pre-mRNA splicing factor CEF1 [Neurospora crassa OR74A]
SMAC_07073	11		11	20	42		15	8	23	>ref|XP_963098.1| hypothetical protein NCU06247 [Neurospora crassa OR74A]
SMAC_07081					0		2		2	>ref|XP_963082.1| hypothetical protein NCU06231 [Neurospora crassa OR74A]
SMAC_07082				2	2				0	>sp|Q6TWC4.1|LEU3_SORMA RecName: Full=3-isopropylmalate dehydrogenase; Short=3-IPM-DH;
SMAC_07091	2		6	15	23		24	7	31	>ref|XP_963077.1| 60S ribosomal protein L25 [Neurospora crassa OR74A]
SMAC_07106	2	6		11	19		22	7	29	>ref|XP_962927.1| malate dehydrogenase, mitochondrial precursor [Neurospora crassa
SMAC_07107	3		20	13	36	2	2		4	>ref|XP_962926.1| hypothetical protein NCU06210 [Neurospora crassa OR74A]
SMAC_07111				2	2				0	>ref|XP_962921.1| hypothetical protein NCU06205 [Neurospora crassa OR74A]
SMAC_07117			9	3	12				0	>ref|XP_957659.1| NADH-quinone oxidoreductase chain F 1 [Neurospora crassa OR74A]
SMAC_07125				2	2				0	>ref|XP_957651.1| hypothetical protein NCU04036 [Neurospora crassa OR74A]
SMAC_07129				4	4		8		8	>ref|XP_957647.1| hypothetical protein NCU04032 [Neurospora crassa OR74A]
SMAC_07179				2	2				0	>ref|XP_961882.2| hypothetical protein NCU05222 [Neurospora crassa OR74A]
SMAC_07180			3	7	10		3		3	>ref|XP_961881.1| NADH:ubiquinone oxidoreductase 21kD subunit [Neurospora crassa
SMAC_07182			5	7	12		4		4	>ref|XP_961879.1| hypothetical protein NCU05219 [Neurospora crassa OR74A]
SMAC_07196					0	3		8	11	>ref|XP_962203.2| hypothetical protein NCU05204 [Neurospora crassa OR74A]
SMAC_07214				5	5		2		2	>ref|XP_956369.1| hypothetical protein NCU03480 [Neurospora crassa OR74A]
SMAC_07250			2		2				0	No hits found
SMAC_07253			9	8	17			2	2	No hits found
SMAC_07268	2		4	6	12			3	3	>ref|XP_958712.1| 3-ketoacyl-CoA thiolase [Neurospora crassa OR74A]
SMAC_07277		3			3				0	>ref|XP_001727998.1| hypothetical protein NCU11415 [Neurospora crassa OR74A]
SMAC_07292				2	2				0	>ref|XP_962967.2| hypothetical protein NCU07587 [Neurospora crassa OR74A]
SMAC_07294				4	4			2	2	>ref|XP_962970.1| hypothetical protein NCU07590 [Neurospora crassa OR74A]
SMAC_07310	3		17	25	45				0	>ref|XP_962852.1| hypothetical protein NCU07618 [Neurospora crassa OR74A]
SMAC_07326		2	6	16	24	4	8	32	44	>ref|XP_957498.2| hypothetical protein NCU04421 [Neurospora crassa OR74A]
SMAC_07332				3	3				0	>ref|XP_957492.1| hypothetical protein NCU04415 [Neurospora crassa OR74A]
SMAC_07333			3	4	7	4	2	11	17	>ref|XP_957491.2| hypothetical protein NCU04414 [Neurospora crassa OR74A]
SMAC_07343			5	6	11				0	>ref|XP_957481.1| coatomer beta subunit [Neurospora crassa OR74A]
SMAC_07349	2				2				0	>ref|XP_001728538.1| hypothetical protein NCU10107 [Neurospora crassa OR74A]
SMAC_07351			2		2				0	>ref|XP_003050664.1| hypothetical protein NECHADRAFT_96468 [Nectria haematococca mpVI
SMAC_07373				5	5			2	2	>ref|XP_001728150.1| hypothetical protein NCU11345 [Neurospora crassa OR74A]
SMAC_07374			3	2	5			8	8	>ref|XP_961835.1| 40S ribosomal protein S17 [Neurospora crassa OR74A]
SMAC_07382					0		2		2	>ref|XP_962643.1| hypothetical protein NCU07003 [Neurospora crassa OR74A]
SMAC_07386					0		2		2	>ref|XP_001905386.1| hypothetical protein [Podospora anserina S mat+]
SMAC_07415				3	3			2	2	>ref|XP_959815.1| hypothetical protein NCU06052 [Neurospora crassa OR74A]
SMAC_07419	5	5	13	13	36	5	14	36	55	>ref|XP_959810.1| 40S ribosomal protein S2 [Neurospora crassa OR74A]
SMAC_07427				2	2				0	>ref|XP_959629.1| hypothetical protein NCU06039 [Neurospora crassa OR74A]
SMAC_07435				4	4				0	>ref|XP_959621.1| mitochondrial peroxiredoxin PRX1 [Neurospora crassa OR74A]
SMAC_07471		2		12	14	2	7	12	21	>ref|XP_958049.2| protein SIK1 [Neurospora crassa OR74A]
SMAC_07502				2	2				0	>ref|XP_001728233.1| hypothetical protein NCU11306 [Neurospora crassa OR74A]
SMAC_07504		2		2	4				0	>ref|XP_959457.1| hypothetical protein NCU05899 [Neurospora crassa OR74A]
SMAC_07533			2		2				0	>ref|XP_961573.1| vacuolar ATP synthase catalytic subunit A [Neurospora crassa
SMAC_07536				2	2		4		4	>ref|XP_961570.1| hypothetical protein NCU01204 [Neurospora crassa OR74A]
SMAC_07544			31		31				0	>ref|XP_961563.1| hypothetical protein NCU01197 [Neurospora crassa OR74A]
SMAC_07550			2	4	6				0	>ref|XP_961556.1| hypothetical protein NCU01190 [Neurospora crassa OR74A]
SMAC_07559	2		3	5	10	2	2	10	14	>ref|XP_961547.1| hypothetical protein NCU01181 [Neurospora crassa OR74A]
SMAC_07561				3	3				0	>ref|XP_961545.1| hypothetical protein NCU01179 [Neurospora crassa OR74A]
SMAC_07566			4		4				0	>ref|XP_956067.2| protein-beta-aspartate methyltransferase [Neurospora crassa OR74A]
SMAC_07619			2		2				0	>ref|XP_960093.1| hypothetical protein NCU05833 [Neurospora crassa OR74A]
SMAC_07622			2		2				0	>ref|XP_960091.1| hypothetical protein NCU05831 [Neurospora crassa OR74A]
SMAC_07653			13	13	26		8	7	15	>ref|XP_960051.2| hypothetical protein NCU05791 [Neurospora crassa OR74A]
SMAC_07682			3		3				0	>ref|XP_955935.1| NADH:ubiquinone oxidoreductase 9.6kD subunit [Neurospora crassa
SMAC_07789			2		2				0	No hits found
SMAC_07797	2		5	7	14			4	4	>ref|XP_956122.2| hypothetical protein NCU03559 [Neurospora crassa OR74A]
SMAC_07803			4	3	7	2	5		7	>ref|XP_956128.1| hypothetical protein NCU03565 [Neurospora crassa OR74A]
SMAC_07805				3	3			2	2	>emb|CAD70303.1| related to SWI/SNF complex 60 KDa subunit [Neurospora crassa]
SMAC_07823					0		2		2	>ref|XP_961235.1| hypothetical protein NCU04244 [Neurospora crassa OR74A]
SMAC_07828				4	4			2	2	>ref|XP_961242.1| chitin synthase 2 [Neurospora crassa OR74A]
SMAC_07833			3	8	11		5		5	>ref|XP_961249.1| hypothetical protein NCU04258 [Neurospora crassa OR74A]
SMAC_07851					0		16	6	22	>ref|XP_961066.1| hypothetical protein NCU04276 [Neurospora crassa OR74A]
SMAC_07853			2		2				0	>ref|XP_958521.1| hypothetical protein NCU09526 [Neurospora crassa OR74A]
SMAC_07883			5		5				0	>ref|XP_957856.2| hypothetical protein NCU09496 [Neurospora crassa OR74A]
SMAC_07896			2	3	5				0	>ref|XP_961865.2| hypothetical protein NCU05161 [Neurospora crassa OR74A]
SMAC_07897		2			2				0	>ref|XP_961864.2| hypothetical protein NCU05160 [Neurospora crassa OR74A]
SMAC_07925		3	9		12		8		8	>ref|XP_958803.1| polyubiquitin [Neurospora crassa OR74A]
SMAC_08038			5	9	14			9	9	>ref|XP_963873.1| hypothetical protein NCU08114 [Neurospora crassa OR74A]
SMAC_08053	4			8	12		5	4	9	>ref|XP_965050.1| hypothetical protein NCU07503 [Neurospora crassa OR74A]
SMAC_08062				3	3				0	>ref|XP_965042.1| sphingolipid long chain base-responsive protein LSP1 [Neurospora
SMAC_08078			3		3				0	>ref|XP_957246.2| aspartyl aminopeptidase [Neurospora crassa OR74A]
SMAC_08097				4	4			3	3	>ref|XP_001229857.1| heat shock protein HSP98 [Chaetomium globosum CBS 148.51]
SMAC_08130			2		2				0	>ref|XP_963180.1| hypothetical protein NCU08420 [Neurospora crassa OR74A]
SMAC_08160			4		4		5		5	>ref|XP_963224.1| hypothetical protein NCU09469 [Neurospora crassa OR74A]
SMAC_08161			23	12	35			16	16	>sp|Q92335.2|TBA_SORMK RecName: Full=Tubulin alpha chain
SMAC_08176	4	8	29	49	90	9	32	64	105	>ref|XP_963201.1| ADP,ATP carrier protein [Neurospora crassa OR74A]
SMAC_08177				3	3	3			3	>ref|XP_963231.1| 40S ribosomal protein S25 [Neurospora crassa OR74A]
SMAC_08178		5	8	8	21	8	15	23	46	>ref|XP_963230.2| 40s ribosomal protein s5 [Neurospora crassa OR74A]
SMAC_08181			11	8	19				0	>ref|XP_963227.1| hypothetical protein NCU09472 [Neurospora crassa OR74A]
SMAC_08182			4		4				0	>ref|XP_963226.1| hypothetical protein NCU09471 [Neurospora crassa OR74A]
SMAC_08183					0		4	2	6	>ref|XP_963225.1| hypothetical protein NCU09470 [Neurospora crassa OR74A]
SMAC_08204			5	2	7		2		2	>ref|XP_960977.1| hypothetical protein NCU08847 [Neurospora crassa OR74A]
SMAC_08213	3	6	2	3	14		3		3	>ref|XP_958393.1| fructose-bisphosphate aldolase [Neurospora crassa OR74A]
SMAC_08248	2				2				0	>ref|XP_956305.2| hypothetical protein NCU03370 [Neurospora crassa OR74A]
SMAC_08261			3	3	6				0	>ref|XP_956834.1| vesicular-fusion protein SEC18 [Neurospora crassa OR74A]
SMAC_08263	2	3	12	13	30		12	6	18	>ref|XP_956835.2| hypothetical protein NCU03388 [Neurospora crassa OR74A]
SMAC_08272	2	8		22	32	4	14	18	36	>ref|XP_956843.1| nucleolar protein NOP58 [Neurospora crassa OR74A]
SMAC_08275			2	7	9	6		8	14	>ref|XP_956840.1| 40S ribosomal protein S0 [Neurospora crassa OR74A]
SMAC_08289	2				2				0	>ref|XP_959719.2| hypothetical protein NCU02399 [Neurospora crassa OR74A]
SMAC_08294	3		11	21	35		8	4	12	>ref|XP_959532.2| hypothetical protein NCU02404 [Neurospora crassa OR74A]
SMAC_08297	8				8			5	5	>ref|XP_959535.2| dihydrolipoyl dehydrogenase, mitochondrial precursor [Neurospora
SMAC_08301				3	3				0	>ref|XP_959539.1| hypothetical protein NCU02411 [Neurospora crassa OR74A]
SMAC_08309				2	2				0	>ref|XP_959601.1| hypothetical protein NCU02419 [Neurospora crassa OR74A]
SMAC_08315			3	4	7				0	>ref|XP_959607.1| hypothetical protein NCU02425 [Neurospora crassa OR74A]
SMAC_08323	6	44	17	43	110	5	116	88	209	>ref|XP_959440.1| histone H2B [Neurospora crassa OR74A]
SMAC_08324		21	14	16	51	11	47	22	80	>ref|XP_959442.1| histone H2A [Neurospora crassa OR74A]
SMAC_08326	2			5	7		4		4	>ref|XP_959443.1| hypothetical protein NCU02438 [Neurospora crassa OR74A]
SMAC_08329					0			2	2	>emb|CAD70818.1| conserved hypothetical protein [Neurospora crassa]
SMAC_08342				9	9		2	3	5	>emb|CAD70808.1| hypothetical protein [Neurospora crassa]
SMAC_08357	5	3	20	14	42			4	4	>ref|XP_959188.2| hypothetical protein NCU04645 [Neurospora crassa OR74A]
SMAC_08400				10	10		8	4	12	>ref|XP_958408.1| malate dehydrogenase, mitochondrial precursor [Neurospora crassa
SMAC_08404		2			2				0	>ref|XP_001728268.1| hypothetical protein NCU11129 [Neurospora crassa OR74A]
SMAC_08468			2	4	6		3	3	6	>ref|XP_964068.1| hypothetical protein NCU09808 [Neurospora crassa OR74A]
SMAC_08476				2	2				0	>ref|XP_963756.1| cytochrome c1, mitochondrial precursor [Neurospora crassa OR74A]
SMAC_08546	2				2				0	>ref|XP_959881.1| hypothetical protein NCU05890 [Neurospora crassa OR74A]
SMAC_08547				2	2				0	>ref|XP_959882.1| hypothetical protein NCU05891 [Neurospora crassa OR74A]
SMAC_08567					0		4		4	>ref|XP_962087.1| hypothetical protein NCU07954 [Neurospora crassa OR74A]
SMAC_08577				2	2				0	>ref|XP_962098.1| dolichol-phosphate mannosyltransferase [Neurospora crassa OR74A]
SMAC_08606				12	12		3	3	6	>ref|XP_958587.1| hypothetical protein NCU09435 [Neurospora crassa OR74A]
SMAC_08622				3	3				0	>ref|XP_958035.1| hypothetical protein NCU09449 [Neurospora crassa OR74A]
SMAC_08623	3		11	6	20				0	>ref|XP_958036.1| hypothetical protein NCU09450 [Neurospora crassa OR74A]
SMAC_08634				2	2				0	>ref|XP_958445.2| NADH:ubiquinone oxidoreductase 14kD subunit [Neurospora crassa
SMAC_08662				2	2				0	>ref|XP_958499.1| hypothetical protein NCU09280 [Neurospora crassa OR74A]
SMAC_08717					0			2	2	>ref|XP_958931.1| hypothetical protein NCU09352 [Neurospora crassa OR74A]
SMAC_08743		3			3				0	>ref|XP_959931.1| hypothetical protein NCU02287 [Neurospora crassa OR74A]
SMAC_08748			2	4	6			5	5	>ref|XP_959927.2| calcium/calmodulin-dependent protein kinase type I [Neurospora
SMAC_08751			4	2	6			3	3	>ref|XP_959924.1| NADH:ubiquinone oxidoreductase 21.3kD subunit 21.3b [Neurospora
SMAC_08830					0		8	4	12	>ref|XP_957278.1| hypothetical protein NCU00392 [Neurospora crassa OR74A]
SMAC_08843			2		2				0	>ref|XP_957292.1| hypothetical protein NCU00406 [Neurospora crassa OR74A]
SMAC_08845					0			2	2	>ref|XP_957296.1| eukaryotic peptide chain release factor subunit 1 [Neurospora
SMAC_08848	8		18	10	36	3	13	14	30	>ref|XP_957299.2| 60S ribosomal protein L2 [Neurospora crassa OR74A]
SMAC_08853		2		7	9		3	4	7	>ref|XP_957304.2| NADH:ubiquinone oxidoreductase 14.8kD subunit [Neurospora crassa
SMAC_08869	11		8	15	34		5	7	12	>ref|XP_956862.1| aldehyde dehydrogenase [Neurospora crassa OR74A]
SMAC_08880			8		8				0	>ref|XP_957350.1| negative regulator of differentiation 1 [Neurospora crassa OR74A]
SMAC_08881	2				2		4	2	6	>ref|XP_957351.2| hypothetical protein NCU06460 [Neurospora crassa OR74A]
SMAC_08889					0		4		4	>ref|XP_957360.1| hypothetical protein NCU06469 [Neurospora crassa OR74A]
SMAC_08900	7	5	110	67	189	19	36	58	113	>ref|XP_963366.1| heat shock 70 kDa protein [Neurospora crassa OR74A]
SMAC_08908				2	2				0	>ref|XP_001903259.1| hypothetical protein [Podospora anserina S mat+]
SMAC_08954		7	2	2	11		11	4	15	>ref|XP_957504.1| hypothetical protein NCU04427 [Neurospora crassa OR74A]
SMAC_09034				4	4		3		3	>ref|XP_959745.1| peroxidase/catalase 2 [Neurospora crassa OR74A]
SMAC_09041	5			2	7				0	>ref|XP_959113.2| glutamine synthetase [Neurospora crassa OR74A]
SMAC_09043				5	5			2	2	>ref|XP_959111.2| endoglucanase EG-1 precursor [Neurospora crassa OR74A]
SMAC_09047	6	5	12	25	48	2	16	15	33	>ref|XP_962786.1| hypothetical protein NCU07659 [Neurospora crassa OR74A]
SMAC_09048				4	4				0	>ref|XP_962785.2| hypothetical protein NCU07658 [Neurospora crassa OR74A]
SMAC_09051				3	3				0	>ref|XP_962781.1| hypothetical protein NCU07654 [Neurospora crassa OR74A]
SMAC_09061				2	2				0	>ref|XP_964511.1| hypothetical protein NCU02152 [Neurospora crassa OR74A]
SMAC_09070				2	2				0	>ref|XP_964518.1| hypothetical protein NCU02159 [Neurospora crassa OR74A]
SMAC_09126	3		5	12	20			2	2	>ref|XP_962166.2| glycogen phosphorylase [Neurospora crassa OR74A]
SMAC_09128			2		2		2	2	4	>ref|XP_962162.2| hypothetical protein NCU07023 [Neurospora crassa OR74A]
SMAC_09143				8	8				0	>sp|P51599.2|GCH1_NEUCR RecName: Full=GTP cyclohydrolase 1; AltName: Full=GTP cyclohydrolase
SMAC_09155	3		16	5	24			6	6	>emb|CBI60094.1| unnamed protein product [Sordaria macrospora]
SMAC_09176				3	3			4	4	>ref|XP_958354.1| acetyl-CoA hydrolase [Neurospora crassa OR74A]
SMAC_09193	2		23	13	38				0	>ref|XP_959849.1| hypothetical protein NCU05858 [Neurospora crassa OR74A]
SMAC_09250			3		3		5		5	>ref|XP_955898.1| hypothetical protein NCU07238 [Neurospora crassa OR74A]
SMAC_09269	4	5	2	14	25				0	>ref|XP_962039.1| peroxisomal hydratase-dehydrogenase-epimerase [Neurospora crassa
SMAC_09283			3		3				0	>ref|XP_958105.1| NADH:ubiquinone oxidoreductase 20.1kD subunit [Neurospora crassa
SMAC_09323				2	2				0	>ref|XP_001728277.1| hypothetical protein NCU10276 [Neurospora crassa OR74A]
SMAC_09332				6	6				0	>ref|XP_962051.1| hypothetical protein NCU08840 [Neurospora crassa OR74A]
SMAC_09367	2		3	11	16			2	2	>ref|XP_963176.1| hypothetical protein NCU09598 [Neurospora crassa OR74A]
SMAC_09463				2	2				0	>ref|XP_961998.1| hypothetical protein NCU08811 [Neurospora crassa OR74A]
SMAC_09539				3	3		3		3	>ref|XP_960088.1| hypothetical protein NCU05828 [Neurospora crassa OR74A]
SMAC_09545			6	4	10	2		7	9	>ref|XP_960101.1| hypothetical protein NCU05841 [Neurospora crassa OR74A]
SMAC_09548			2		2				0	>ref|XP_960097.1| hypothetical protein NCU05837 [Neurospora crassa OR74A]
SMAC_09567			3		3				0	>ref|XP_963017.1| acetyl-CoA carboxylase [Neurospora crassa OR74A]
SMAC_09603			3		3				0	>ref|XP_959307.2| hypothetical protein NCU08217 [Neurospora crassa OR74A]
SMAC_09625			7		7			2	2	>ref|XP_960312.1| hypothetical protein NCU07129 [Neurospora crassa OR74A]
SMAC_09737			7		7				0	No hits found
SMAC_09788			6		6				0	>emb|CBI60094.1| unnamed protein product [Sordaria macrospora]
SMAC_09840	3		5	2	10			2	2	>ref|XP_960102.1| hypothetical protein NCU05842 [Neurospora crassa OR74A]
SMAC_12083		2			2				0	>ref|XP_957271.2| ATP synthase delta chain, mitochondrial precursor [Neurospora
SMAC_12102		2			2				0	>ref|XP_001909214.1| hypothetical protein [Podospora anserina S mat+]
SMAC_12585					0		4		4	>ref|XP_001728087.1| hypothetical protein NCU11369 [Neurospora crassa OR74A]
SMAC_12590					0	14			14	>ref|XP_961912.2| hypothetical protein NCU05275 [Neurospora crassa OR74A]
SMAC_12592			3		3				0	>ref|XP_957198.1| hypothetical protein NCU01775 [Neurospora crassa OR74A]
SMAC_12594	2				2				0	>ref|XP_001728346.1| hypothetical protein NCU11259 [Neurospora crassa OR74A]
SMAC_12601	6		7	16	29		21	18	39	>ref|XP_960516.1| 60S ribosomal protein L13 [Neurospora crassa OR74A]
SMAC_12602				3	3			3	3	>ref|XP_001728298.1| hypothetical protein NCU10732 [Neurospora crassa OR74A]
SMAC_12609					0		3		3	>ref|XP_960580.1| hypothetical protein NCU04333 [Neurospora crassa OR74A]
SMAC_12648			4		4				0	>sp|Q35140.1|NU2M_NEUCR RecName: Full=NADH-ubiquinone oxidoreductase chain 2; AltName:
SMAC_12662			2	3	5				0	>sp|P05510.2|NU5M_NEUCR RecName: Full=NADH-ubiquinone oxidoreductase chain 5; AltName:
SMAC_12706			7	5	12		4	6	10	>ref|XP_960064.2| 60S ribosomal protein L19 [Neurospora crassa OR74A]
SMAC_12708				4	4				0	>ref|XP_963146.2| GTP-binding protein ypt1 [Neurospora crassa OR74A]
SMAC_12808			5		5				0	>ref|XP_002483746.1| NB-ARC and TPR domain protein [Talaromyces stipitatus ATCC 10500]
SMAC_12821			2		2				0	>ref|XP_964906.1| 40S ribosomal protein S30 [Neurospora crassa OR74A]
