# Supplementary material for: PRO40 Is a Scaffold Protein of the Cell Wall Integrity Pathway, Linking the MAP Kinase Module to the Upstream Activator Protein Kinase C
Source: PLoS Genet. 2014 Sep 4;10(9):e1004582. doi: 10.1371/journal.pgen.1004582 (PMC4154660; doi:10.1371/journal.pgen.1004582)
Supplement: Table S4 — List of proteins identified in control experiments by FLAG affinity purification and mass spectrometry. (XLSX) [file pgen.1004582.s015.xlsx]

## Sheet: Tabelle1
S. macrospora	# spectral counts		S	best hit blastp vs. nr (not self), e-value<e-05
Locus Tag	wt_1	wt_2
SMAC_00014	12	9	21	>ref|XP_963313.1| succinyl-CoA ligase beta-chain [Neurospora crassa OR74A]
SMAC_00067	3		3	>ref|XP_963102.1| hypothetical protein NCU06251 [Neurospora crassa OR74A]
SMAC_00082	5	8	13	>ref|XP_962868.1| hypothetical protein NCU06264 [Neurospora crassa OR74A]
SMAC_00085		2	2	>ref|XP_962872.2| hypothetical protein NCU06268 [Neurospora crassa OR74A]
SMAC_00091		5	5	>ref|XP_962879.1| hypothetical protein NCU06275 [Neurospora crassa OR74A]
SMAC_00095	5	2	7	>ref|XP_962883.1| hypothetical protein NCU06279 [Neurospora crassa OR74A]
SMAC_00103		2	2	>ref|XP_956997.2| hypothetical protein NCU00010 [Neurospora crassa OR74A]
SMAC_00109	6	11	17	>ref|XP_001907915.1| hypothetical protein [Podospora anserina S mat+]
SMAC_00118	3		3	>ref|XP_957015.1| hypothetical protein NCU00028 [Neurospora crassa OR74A]
SMAC_00131	4	4	8	>ref|XP_956151.2| hypothetical protein NCU00040 [Neurospora crassa OR74A]
SMAC_00134	3	4	7	>gb|EFQ28562.1| calcineurin-like phosphoesterase [Glomerella graminicola M1.001]
SMAC_00137		2	2	>ref|XP_956161.2| hypothetical protein NCU00050 [Neurospora crassa OR74A]
SMAC_00159		2	2	>ref|XP_956382.1| hypothetical protein NCU00072 [Neurospora crassa OR74A]
SMAC_00167		3	3	>ref|XP_001908296.1| hypothetical protein [Podospora anserina S mat+]
SMAC_00186	2		2	>ref|XP_963820.1| hypothetical protein NCU00903 [Neurospora crassa OR74A]
SMAC_00187	2	2	4	>ref|XP_963821.1| D-lactate dehydrogenase, mitochondrial precursor [Neurospora
SMAC_00193	3		3	>ref|XP_964741.1| aspartyl-tRNA synthetase [Neurospora crassa OR74A]
SMAC_00211	15		15	>ref|XP_001221133.1| hypothetical protein CHGG_01912 [Chaetomium globosum CBS 148.51]
SMAC_00229	5	6	11	>ref|XP_965144.2| inorganic pyrophosphatase [Neurospora crassa OR74A]
SMAC_00236		4	4	>ref|XP_965152.1| succinate dehydrogenase iron-sulfur protein, mitochondrial precursor
SMAC_00241	2	2	4	>ref|XP_965158.1| hypothetical protein NCU00965 [Neurospora crassa OR74A]
SMAC_00246	2		2	>ref|XP_965162.1| NADH:ubiquinone oxidoreductase 17.8kD subunit [Neurospora crassa
SMAC_00256	7		7	>ref|XP_965172.1| 60S acidic ribosomal protein P2 [Neurospora crassa OR74A]
SMAC_00281		3	3	>ref|XP_958649.2| hypothetical protein NCU09882 [Neurospora crassa OR74A]
SMAC_00289		5	5	>ref|XP_958327.2| hypothetical protein NCU07347 [Neurospora crassa OR74A]
SMAC_00294		3	3	>ref|XP_958332.1| hypothetical protein NCU07352 [Neurospora crassa OR74A]
SMAC_00307	3	5	8	>ref|XP_958134.1| hypothetical protein NCU07361 [Neurospora crassa OR74A]
SMAC_00314	33	57	90	>ref|XP_957994.2| glucosamine-fructose-6-phosphate aminotransferase [Neurospora
SMAC_00315	4	7	11	>ref|XP_958860.2| hypothetical protein NCU07367 [Neurospora crassa OR74A]
SMAC_00329	5		5	>ref|XP_958873.1| eukaryotic translation initiation factor 3 [Neurospora crassa
SMAC_00346		3	3	>ref|XP_958483.1| hypothetical protein NCU07399 [Neurospora crassa OR74A]
SMAC_00356	8		8	>ref|XP_958183.1| 60S acidic ribosomal protein P0 [Neurospora crassa OR74A]
SMAC_00367	11		11	>ref|XP_958421.2| eIF4A [Neurospora crassa OR74A]
SMAC_00379	33	21	54	>ref|XP_957959.1| enolase [Neurospora crassa OR74A]
SMAC_00380	8		8	>ref|XP_959172.1| aminopeptidase 2 [Neurospora crassa OR74A]
SMAC_00384	9	4	13	>ref|XP_959167.1| protein disulfide-isomerase precursor [Neurospora crassa OR74A]
SMAC_00392		2	2	>ref|XP_959160.1| hypothetical protein NCU09216 [Neurospora crassa OR74A]
SMAC_00403	3	3	6	>ref|XP_003005000.1| dehydrogenase/reductase SDR family member 8 [Verticillium albo-atrum
SMAC_00424		5	5	>ref|XP_964047.1| U2 snRNP component prp10 [Neurospora crassa OR74A]
SMAC_00432		2	2	>ref|XP_963896.2| ARP2/3 complex 34 kDa subunit [Neurospora crassa OR74A]
SMAC_00437	6	6	12	>ref|XP_964306.1| ATP synthase subunit 4, mitochondrial precursor [Neurospora crassa
SMAC_00467	3	4	7	>ref|XP_965368.1| hypothetical protein NCU02982 [Neurospora crassa OR74A]
SMAC_00491	3		3	>ref|XP_965346.1| hypothetical protein NCU02959 [Neurospora crassa OR74A]
SMAC_00496	8	4	12	>ref|XP_965341.1| homoisocitrate dehydrogenase, mitochondrial precursor [Neurospora
SMAC_00501	16	10	26	>ref|XP_965630.2| minor allergen Alt a 7 [Neurospora crassa OR74A]
SMAC_00541	7		7	>emb|CBI60666.1| unnamed protein product [Sordaria macrospora]
SMAC_00562		20	20	>ref|XP_002999938.1| 60S ribosomal protein L23 [Verticillium albo-atrum VaMs.102]
SMAC_00604	8	8	16	>ref|XP_964130.1| 26S protease regulatory subunit 7 [Neurospora crassa OR74A]
SMAC_00605	3	13	16	>ref|XP_001220660.1| conserved hypothetical protein [Chaetomium globosum CBS 148.51]
SMAC_00616	9	18	27	>ref|XP_964471.1| hypothetical protein NCU02815 [Neurospora crassa OR74A]
SMAC_00625	13	16	29	>ref|XP_964462.1| 14-3-3 protein 7 [Neurospora crassa OR74A]
SMAC_00626	2		2	>ref|XP_964463.2| hypothetical protein NCU02807 [Neurospora crassa OR74A]
SMAC_00630	9	6	15	>ref|XP_964466.2| eukaryotic translation initiation factor 2 gamma subunit [Neurospora
SMAC_00633		3	3	>ref|XP_964469.1| hypothetical protein NCU02813 [Neurospora crassa OR74A]
SMAC_00638		4	4	>ref|XP_957666.1| protein GCN20 [Neurospora crassa OR74A]
SMAC_00640	76	71	147	No hits found
SMAC_00656	2	4	6	No hits found
SMAC_00681	6	3	9	>ref|XP_960178.1| hypothetical protein NCU09861 [Neurospora crassa OR74A]
SMAC_00695	7	6	13	>ref|XP_960155.1| phosphoenolpyruvate carboxykinase [Neurospora crassa OR74A]
SMAC_00702	57	38	95	>ref|XP_960450.1| hypothetical protein NCU05488 [Neurospora crassa OR74A]
SMAC_00708		2	2	>ref|XP_960457.2| hypothetical protein NCU05495 [Neurospora crassa OR74A]
SMAC_00711	8		8	>ref|XP_960460.1| hypothetical protein NCU05498 [Neurospora crassa OR74A]
SMAC_00722	8		8	>ref|XP_960475.1| hypothetical protein NCU05513 [Neurospora crassa OR74A]
SMAC_00728		4	4	>ref|XP_960483.1| hypothetical protein NCU05521 [Neurospora crassa OR74A]
SMAC_00737	2	15	17	>ref|XP_001905745.1| hypothetical protein [Podospora anserina S mat+]
SMAC_00747	2	3	5	>ref|XP_962629.1| hypothetical protein NCU06989 [Neurospora crassa OR74A]
SMAC_00752		2	2	>ref|XP_962624.1| hypothetical protein NCU06984 [Neurospora crassa OR74A]
SMAC_00759	2		2	>ref|XP_962617.1| hypothetical protein NCU06977 [Neurospora crassa OR74A]
SMAC_00760	138	105	243	>ref|XP_962618.1| hypothetical protein NCU06978 [Neurospora crassa OR74A]
SMAC_00761		6	6	>ref|XP_962616.1| dynein heavy chain [Neurospora crassa OR74A]
SMAC_00772	6	5	11	>ref|XP_962610.1| ribose-phosphate pyrophosphokinase II [Neurospora crassa OR74A]
SMAC_00774		5	5	>ref|XP_962608.1| hypothetical protein NCU06968 [Neurospora crassa OR74A]
SMAC_00799	2		2	>ref|XP_962118.1| ubiquitin-conjugating enzyme E2 15 [Neurospora crassa OR74A]
SMAC_00808	2		2	>ref|XP_962127.1| hypothetical protein NCU07273 [Neurospora crassa OR74A]
SMAC_00815	3		3	>ref|XP_962134.2| serine/threonine-protein kinase gad8 [Neurospora crassa OR74A]
SMAC_00816	3		3	>ref|XP_962135.1| Glucose-6-phosphate isomerase [Neurospora crassa OR74A]
SMAC_00822		6	6	>ref|XP_962140.1| hypothetical protein NCU07286 [Neurospora crassa OR74A]
SMAC_00823	12	3	15	>ref|XP_962141.2| hypothetical protein NCU07287 [Neurospora crassa OR74A]
SMAC_00836	2	3	5	>ref|XP_962155.2| hypothetical protein NCU07301 [Neurospora crassa OR74A]
SMAC_00840	4	6	10	>ref|XP_962465.1| fatty acid synthase beta subunit dehydratase [Neurospora crassa
SMAC_00841	2	3	5	>ref|XP_962466.1| fatty acid synthase alpha subunit reductase [Neurospora crassa
SMAC_00852	18	17	35	>ref|XP_962286.2| elongation factor 2 [Neurospora crassa OR74A]
SMAC_00854		3	3	>ref|XP_962284.2| hypothetical protein NCU07698 [Neurospora crassa OR74A]
SMAC_00855	13	14	27	>ref|XP_962283.1| isocitrate dehydrogenase subunit 2, mitochondrial precursor [Neurospora
SMAC_00862		2	2	>ref|XP_961729.1| methylenetetrahydrofolate reductase 1 [Neurospora crassa OR74A]
SMAC_00881		2	2	>ref|XP_962312.1| hypothetical protein NCU07670 [Neurospora crassa OR74A]
SMAC_00892	5	6	11	>ref|XP_962543.1| hypothetical protein NCU08330 [Neurospora crassa OR74A]
SMAC_00901		3	3	>ref|XP_962532.2| developmental regulator flbA [Neurospora crassa OR74A]
SMAC_00921	2		2	>ref|XP_962508.1| hypothetical protein NCU08295 [Neurospora crassa OR74A]
SMAC_00930		9	9	>ref|XP_961813.1| protein pyrABCN [Neurospora crassa OR74A]
SMAC_00934	2	4	6	>ref|XP_961806.1| hypothetical protein NCU08280 [Neurospora crassa OR74A]
SMAC_00938	7	4	11	>ref|XP_961905.1| eukaryotic translation initiation factor 2 alpha subunit [Neurospora
SMAC_00943		3	3	>ref|XP_961901.2| hypothetical protein NCU08273 [Neurospora crassa OR74A]
SMAC_00950	3	5	8	>ref|XP_962242.1| GTP-binding protein SAS1 [Neurospora crassa OR74A]
SMAC_00958		2	2	>ref|XP_962235.1| profilin [Neurospora crassa OR74A]
SMAC_00982		5	5	>ref|XP_962401.1| hypothetical protein NCU06367 [Neurospora crassa OR74A]
SMAC_00989	9	8	17	>ref|XP_962395.2| hypothetical protein NCU06361 [Neurospora crassa OR74A]
SMAC_00990		2	2	>ref|XP_962394.1| histidinol-phosphate aminotransferase [Neurospora crassa OR74A]
SMAC_00993	3	8	11	>ref|XP_962389.1| hypothetical protein NCU06355 [Neurospora crassa OR74A]
SMAC_00998	4	9	13	>ref|XP_962383.1| hypothetical protein NCU06349 [Neurospora crassa OR74A]
SMAC_01001	2		2	>ref|XP_962380.1| hypothetical protein NCU06346 [Neurospora crassa OR74A]
SMAC_01003		3	3	>ref|XP_962378.2| hypothetical protein NCU06344 [Neurospora crassa OR74A]
SMAC_01005		2	2	>ref|XP_962376.2| hypothetical protein NCU06342 [Neurospora crassa OR74A]
SMAC_01033		2	2	>ref|XP_962579.1| hypothetical protein NCU06317 [Neurospora crassa OR74A]
SMAC_01042	2		2	>ref|XP_962569.1| hypothetical protein NCU06307 [Neurospora crassa OR74A]
SMAC_01064	3		3	>ref|XP_962546.1| hypothetical protein NCU06284 [Neurospora crassa OR74A]
SMAC_01077	13	6	19	>ref|XP_001223515.1| hypothetical protein CHGG_04301 [Chaetomium globosum CBS 148.51]
SMAC_01105	4		4	>ref|XP_957065.1| hypothetical protein NCU04496 [Neurospora crassa OR74A]
SMAC_01108	9		9	>ref|XP_957062.1| hypothetical protein NCU04493 [Neurospora crassa OR74A]
SMAC_01113	2		2	>ref|XP_957059.1| hypothetical protein NCU04490 [Neurospora crassa OR74A]
SMAC_01126	3		3	>ref|XP_957048.1| hypothetical protein NCU04479 [Neurospora crassa OR74A]
SMAC_01150		5	5	>emb|CAF05988.1| conserved hypothetical protein [Neurospora crassa]
SMAC_01158	2	13	15	>ref|XP_955907.1| hypothetical protein NCU04449 [Neurospora crassa OR74A]
SMAC_01159	5	6	11	>ref|XP_955906.2| T-complex protein 1 subunit alpha [Neurospora crassa OR74A]
SMAC_01165	12	15	27	>ref|XP_957520.1| hypothetical protein NCU04443 [Neurospora crassa OR74A]
SMAC_01166	3		3	>ref|XP_957519.1| GAL10 bifunctional protein [Neurospora crassa OR74A]
SMAC_01179	2		2	>ref|XP_957508.1| hypothetical protein NCU04431 [Neurospora crassa OR74A]
SMAC_01191	6	4	10	>ref|XP_001258624.1| short chain dehydrogenase (AtsC), putative [Neosartorya fischeri
SMAC_01205	18	15	33	>ref|XP_962080.1| hypothetical protein NCU07947 [Neurospora crassa OR74A]
SMAC_01206	9		9	>ref|XP_962081.1| hypothetical protein NCU07948 [Neurospora crassa OR74A]
SMAC_01214	11	11	22	>ref|XP_965392.1| sterol 24-C-methyltransferase [Neurospora crassa OR74A]
SMAC_01215	9	20	29	>ref|XP_965390.1| pyruvate dehydrogenase E1 component [Neurospora crassa OR74A]
SMAC_01244		2	2	>ref|XP_964713.1| phytoene dehydrogenase [Neurospora crassa OR74A]
SMAC_01257	2	20	22	>ref|XP_964727.2| hypothetical protein NCU00566 [Neurospora crassa OR74A]
SMAC_01258	11	6	17	>ref|XP_964728.1| arg-6 protein, mitochondrial precursor [Neurospora crassa OR74A]
SMAC_01261		3	3	>ref|XP_965719.1| hypothetical protein NCU00579 [Neurospora crassa OR74A]
SMAC_01265	4	4	8	>ref|XP_964736.1| glucokinase [Neurospora crassa OR74A]
SMAC_01267	3	6	9	>ref|XP_964734.2| hypothetical protein NCU00573 [Neurospora crassa OR74A]
SMAC_01299	10	10	20	>ref|XP_965754.1| hypothetical protein NCU00614 [Neurospora crassa OR74A]
SMAC_01309		4	4	>ref|XP_001728457.1| hypothetical protein NCU11187 [Neurospora crassa OR74A]
SMAC_01314	4	5	9	>ref|XP_965769.2| 6-phosphofructokinase [Neurospora crassa OR74A]
SMAC_01320	9		9	>ref|XP_965775.1| hypothetical protein NCU00635 [Neurospora crassa OR74A]
SMAC_01321	11	19	30	>ref|XP_965776.1| ATP synthase D chain, mitochondrial [Neurospora crassa OR74A]
SMAC_01327	3	3	6	>ref|XP_965784.2| hypothetical protein NCU00644 [Neurospora crassa OR74A]
SMAC_01340	2		2	>ref|XP_965799.1| hypothetical protein NCU00659 [Neurospora crassa OR74A]
SMAC_01348	5	5	10	>ref|XP_965809.1| hypothetical protein NCU00669 [Neurospora crassa OR74A]
SMAC_01351	8	4	12	>dbj|BAF62454.1| subtilisin-like serine protease [Acremonium sp. F11177]
SMAC_01356		2	2	>ref|XP_965817.1| hypothetical protein NCU00677 [Neurospora crassa OR74A]
SMAC_01359	5	2	7	>ref|XP_965820.1| 2-methylcitrate dehydratase [Neurospora crassa OR74A]
SMAC_01363		3	3	>ref|XP_965825.2| casein kinase I isoform delta [Neurospora crassa OR74A]
SMAC_01367	18	16	34	>ref|XP_965835.1| hypothetical protein NCU00695 [Neurospora crassa OR74A]
SMAC_01370		5	5	>ref|XP_965832.1| hypothetical protein NCU00692 [Neurospora crassa OR74A]
SMAC_01396	2		2	>ref|XP_964549.1| hypothetical protein NCU00715 [Neurospora crassa OR74A]
SMAC_01404	9	7	16	>ref|XP_001728468.1| peptidyl-prolyl cis-trans isomerase, mitochondrial precursor
SMAC_01405		5	5	>ref|XP_001220522.1| hypothetical protein CHGG_01301 [Chaetomium globosum CBS 148.51]
SMAC_01412	3	2	5	>ref|XP_964554.1| hypothetical protein NCU00720 [Neurospora crassa OR74A]
SMAC_01427	2		2	>ref|XP_964395.2| glycerol-3-phosphate dehydrogenase [Neurospora crassa OR74A]
SMAC_01453	2		2	>ref|XP_964924.1| hypothetical protein NCU00768 [Neurospora crassa OR74A]
SMAC_01454		2	2	>ref|XP_964926.1| hypothetical protein NCU00770 [Neurospora crassa OR74A]
SMAC_01458	9	14	23	>ref|XP_964931.2| isocitrate dehydrogenase subunit 1, mitochondrial precursor [Neurospora
SMAC_01459	6	5	11	>sp|P00440.5|TYRO_NEUCR RecName: Full=Tyrosinase; AltName: Full=Monophenol monooxygenase;
SMAC_01470		2	2	>ref|XP_964945.1| hypothetical protein NCU00789 [Neurospora crassa OR74A]
SMAC_01474	6	12	18	>ref|XP_964949.2| hypothetical protein NCU00793 [Neurospora crassa OR74A]
SMAC_01480	4	7	11	>ref|XP_963801.1| hypothetical protein NCU00801 [Neurospora crassa OR74A]
SMAC_01502	9	13	22	>ref|XP_964366.2| 26S proteasome regulatory subunit [Neurospora crassa OR74A]
SMAC_01503	3		3	>ref|XP_964367.1| histone deacetylase RPD3 [Neurospora crassa OR74A]
SMAC_01514	2		2	>ref|XP_963701.1| hypothetical protein NCU00835 [Neurospora crassa OR74A]
SMAC_01557	2		2	>ref|XP_964783.2| hypothetical protein NCU00867 [Neurospora crassa OR74A]
SMAC_01567	6	4	10	>ref|XP_964796.2| hypothetical protein NCU00880 [Neurospora crassa OR74A]
SMAC_01576	2	4	6	>ref|XP_964806.1| hypothetical protein NCU00890 [Neurospora crassa OR74A]
SMAC_01581	5	7	12	>sp|D1Z5G1.1|FCJ1_SORMK RecName: Full=Formation of crista junctions protein 1; Flags:
SMAC_01583		5	5	>ref|XP_964812.1| hypothetical protein NCU00896 [Neurospora crassa OR74A]
SMAC_01599		2	2	>ref|XP_959136.1| hypothetical protein NCU09192 [Neurospora crassa OR74A]
SMAC_01601	19	26	45	>ref|XP_963707.1| hypothetical protein NCU08332 [Neurospora crassa OR74A]
SMAC_01602	2	9	11	>ref|XP_965236.2| hypothetical protein NCU08333 [Neurospora crassa OR74A]
SMAC_01603		4	4	>ref|XP_965237.1| hypothetical protein NCU08334 [Neurospora crassa OR74A]
SMAC_01604	2		2	>ref|XP_001728185.1| hypothetical protein NCU11324 [Neurospora crassa OR74A]
SMAC_01605	28	15	43	>ref|XP_001728186.1| succinate dehydrogenase flavoprotein subunit, mitochondrial precursor
SMAC_01609	4	8	12	>ref|XP_965243.1| ADP-ribosylation factor 1 [Neurospora crassa OR74A]
SMAC_01610		2	2	>ref|XP_965244.1| hypothetical protein NCU08341 [Neurospora crassa OR74A]
SMAC_01613	3		3	>ref|XP_965247.1| 60S ribosomal protein L31 [Neurospora crassa OR74A]
SMAC_01628	3	7	10	>ref|XP_965259.1| hypothetical protein NCU08356 [Neurospora crassa OR74A]
SMAC_01630	3	7	10	>ref|XP_965261.1| hypothetical protein NCU08358 [Neurospora crassa OR74A]
SMAC_01635		2	2	>ref|XP_965266.2| hypothetical protein NCU11327 [Neurospora crassa OR74A]
SMAC_01661	11	6	17	>ref|XP_957888.2| hypothetical protein NCU09931 [Neurospora crassa OR74A]
SMAC_01691	3	5	8	>ref|XP_962070.1| NADH:ubiquinone oxidoreductase 29.9kD subunit [Neurospora crassa
SMAC_01701	6		6	>ref|XP_962059.1| rab GDP-dissociation inhibitor [Neurospora crassa OR74A]
SMAC_01714	2		2	>ref|XP_961911.2| eukaryotic translation initiation factor 5A [Neurospora crassa
SMAC_01718	2		2	>ref|XP_961727.1| hypothetical protein NCU05270 [Neurospora crassa OR74A]
SMAC_01730	8	4	12	>ref|XP_961826.1| ATP-dependent protease La [Neurospora crassa OR74A]
SMAC_01756	17	6	23	>ref|XP_957465.1| phosphatidylglycerol/phosphatidylinositol transfer protein precursor
SMAC_01757	3		3	>ref|XP_957464.1| vacuolar ATP synthase subunit F [Neurospora crassa OR74A]
SMAC_01764	26	31	57	>ref|XP_957457.1| hypothetical protein NCU04380 [Neurospora crassa OR74A]
SMAC_01774	4		4	>ref|XP_956143.1| ubiquitin-activating enzyme E1 1 [Neurospora crassa OR74A]
SMAC_01799		19	19	>ref|XP_956331.2| chitin synthase 6 [Neurospora crassa OR74A]
SMAC_01800	3	40	43	>ref|XP_956333.2| hypothetical protein NCU04352 [Neurospora crassa OR74A]
SMAC_01814	2	3	5	>ref|XP_962652.2| acetolactate synthase, mitochondrial precursor [Neurospora crassa
SMAC_01828	2		2	>ref|XP_962661.1| hypothetical protein NCU07991 [Neurospora crassa OR74A]
SMAC_01835		4	4	>ref|XP_962671.1| vacuolar protein-sorting protein BRO1 [Neurospora crassa OR74A]
SMAC_01837		2	2	>ref|XP_962669.1| hypothetical protein NCU07999 [Neurospora crassa OR74A]
SMAC_01839	8		8	>ref|XP_962667.1| hypothetical protein NCU07997 [Neurospora crassa OR74A]
SMAC_01845	4		4	>ref|XP_962672.1| hypothetical protein NCU08002 [Neurospora crassa OR74A]
SMAC_01847		8	8	>emb|CAE85521.1| related to adenylate cyclase-associated protein, 70K [Neurospora
SMAC_01860	2		2	>ref|XP_956686.1| hypothetical protein NCU00422 [Neurospora crassa OR74A]
SMAC_01862		2	2	>emb|CAB51808.1| Spo76 protein [Sordaria macrospora]
SMAC_01879	3		3	>ref|XP_384283.1| hypothetical protein FG04107.1 [Gibberella zeae PH-1]
SMAC_01880		4	4	>ref|XP_956708.2| hypothetical protein NCU00444 [Neurospora crassa OR74A]
SMAC_01891	4	6	10	>ref|XP_956775.2| hypothetical protein NCU00456 [Neurospora crassa OR74A]
SMAC_01896	3	5	8	>ref|XP_956780.1| NAD-specific glutamate dehydrogenase [Neurospora crassa OR74A]
SMAC_01898	6		6	>sp|Q7RXY1.1|RL32_NEUCR RecName: Full=60S ribosomal protein L32
SMAC_01899	2		2	>ref|XP_956784.1| hypothetical protein NCU00465 [Neurospora crassa OR74A]
SMAC_01901	2	3	5	>ref|XP_956786.1| COP9 signalosome complex subunit 5 [Neurospora crassa OR74A]
SMAC_01902		2	2	>ref|XP_956787.1| prephenate dehydrogenase [Neurospora crassa OR74A]
SMAC_01909	2		2	>ref|XP_956794.2| 40S ribosomal protein S18 [Neurospora crassa OR74A]
SMAC_01911	10	3	13	>ref|XP_956796.1| carboxypeptidase Y precursor [Neurospora crassa OR74A]
SMAC_01919	8	14	22	>ref|XP_001728513.1| protein phosphatase PP2A regulatory subunit A [Neurospora crassa
SMAC_01921	5	4	9	>ref|XP_956174.2| cytoplasmic ribosomal protein subunit S3 [Neurospora crassa OR74A]
SMAC_01924	7	4	11	>ref|XP_956178.1| hypothetical protein NCU00493 [Neurospora crassa OR74A]
SMAC_01930	6		6	>ref|XP_959001.2| hypothetical protein NCU08973 [Neurospora crassa OR74A]
SMAC_01935	2		2	>ref|XP_959008.1| hypothetical protein NCU11397 [Neurospora crassa OR74A]
SMAC_01942	3		3	>ref|XP_959016.1| hypothetical protein NCU08988 [Neurospora crassa OR74A]
SMAC_01944	2	12	14	>ref|XP_959019.1| hypothetical protein NCU08991 [Neurospora crassa OR74A]
SMAC_01952		2	2	>ref|XP_959025.1| repressible alkaline phosphatase precursor [Neurospora crassa
SMAC_01953		3	3	>ref|XP_959026.2| 4-aminobutyrate aminotransferase [Neurospora crassa OR74A]
SMAC_01968		5	5	>ref|XP_958148.1| hypothetical protein NCU09014 [Neurospora crassa OR74A]
SMAC_01977	5		5	>ref|XP_001229706.1| hypothetical protein CHGG_03190 [Chaetomium globosum CBS 148.51]
SMAC_01982		3	3	>ref|XP_958265.2| hypothetical protein NCU07571 [Neurospora crassa OR74A]
SMAC_01988	8	12	20	>ref|XP_958612.1| T-complex protein 1 subunit theta [Neurospora crassa OR74A]
SMAC_02004	11		11	>ref|XP_959063.1| triosephosphate isomerase [Neurospora crassa OR74A]
SMAC_02046	3	4	7	>ref|XP_963051.1| cytochrome c oxidase polypeptide IV, mitochondrial precursor
SMAC_02101	6		6	>ref|XP_962944.1| scytalone dehydratase [Neurospora crassa OR74A]
SMAC_02105	7	3	10	>ref|XP_962947.1| 40S ribosomal protein S19 [Neurospora crassa OR74A]
SMAC_02108	2		2	>ref|XP_962950.2| 60S ribosomal protein L7 [Neurospora crassa OR74A]
SMAC_02109		4	4	>ref|XP_962951.1| 40S ribosomal protein S14 [Neurospora crassa OR74A]
SMAC_02110	8	11	19	>ref|XP_962952.1| eukaryotic translation initiation factor 3 [Neurospora crassa
SMAC_02123		4	4	>dbj|BAA21049.1| thiamine-4 [Neurospora crassa]
SMAC_02127	2		2	>ref|XP_963114.1| uricase [Neurospora crassa OR74A]
SMAC_02131	2		2	>ref|XP_963118.1| 60S ribosomal protein L34 [Neurospora crassa OR74A]
SMAC_02133	5	3	8	>ref|XP_963120.1| hypothetical protein NCU07859 [Neurospora crassa OR74A]
SMAC_02142	2	12	14	>ref|XP_963129.1| hypothetical protein NCU07868 [Neurospora crassa OR74A]
SMAC_02147	2	2	4	>ref|XP_962723.2| hypothetical protein NCU07874 [Neurospora crassa OR74A]
SMAC_02183	3	3	6	>ref|XP_957310.2| MAP kinase kinase [Neurospora crassa OR74A]
SMAC_02193	8		8	>ref|XP_001908384.1| hypothetical protein [Podospora anserina S mat+]
SMAC_02194	4		4	>ref|XP_957323.2| 40S ribosomal protein S12 [Neurospora crassa OR74A]
SMAC_02218	3	2	5	>ref|XP_957348.1| asparaginyl-tRNA synthetase [Neurospora crassa OR74A]
SMAC_02227		2	2	>ref|XP_956587.1| hypothetical protein NCU00202 [Neurospora crassa OR74A]
SMAC_02229		3	3	>ref|XP_956585.1| anthranilate synthase component II [Neurospora crassa OR74A]
SMAC_02230	2	2	4	>ref|XP_956584.1| hypothetical protein NCU00199 [Neurospora crassa OR74A]
SMAC_02244		5	5	>ref|XP_956405.1| hypothetical protein NCU00182 [Neurospora crassa OR74A]
SMAC_02251	3		3	No hits found
SMAC_02255	7	3	10	No hits found
SMAC_02256		2	2	No hits found
SMAC_02261	4	4	8	No hits found
SMAC_02267	4	6	10	>ref|XP_956670.1| hypothetical protein NCU00157 [Neurospora crassa OR74A]
SMAC_02293	13	15	28	>ref|XP_956183.1| beta-glucosidase [Neurospora crassa OR74A]
SMAC_02296		4	4	>ref|XP_956187.2| hypothetical protein NCU11169 [Neurospora crassa OR74A]
SMAC_02307	9	19	28	>ref|XP_956250.1| 26S proteasome regulatory subunit RPN8 [Neurospora crassa OR74A]
SMAC_02310	2		2	>sp|Q9HE76.2|KAD1_NEUCR RecName: Full=Adenylate kinase 1; Short=AK 1; AltName: Full=ATP-AMP
SMAC_02321	2	5	7	>ref|XP_956202.1| hypothetical protein NCU01565 [Neurospora crassa OR74A]
SMAC_02337		12	12	>emb|CAB91379.2| probable heat-shock protein hsp60 [Neurospora crassa]
SMAC_02340	5	17	22	>ref|XP_956507.1| hypothetical protein NCU01596 [Neurospora crassa OR74A]
SMAC_02347	19	22	41	>ref|XP_956517.1| hypothetical protein NCU01606 [Neurospora crassa OR74A]
SMAC_02352	3		3	>ref|XP_956525.1| hypothetical protein NCU01614 [Neurospora crassa OR74A]
SMAC_02362	2	2	4	>ref|XP_956004.2| hypothetical protein NCU01636 [Neurospora crassa OR74A]
SMAC_02364	15	15	30	>emb|CBY02157.1| hypothetical protein [Leptosphaeria maculans]
SMAC_02368		7	7	>emb|CAD21515.1| related to NEUROFIBROMIN [Neurospora crassa]
SMAC_02375		2	2	>ref|XP_956270.2| dolichyl-phosphate-mannose-protein mannosyltransferase 2 [Neurospora
SMAC_02379	3		3	>emb|CAB99179.2| probable O-acetylhomoserine (thiol)-lyase [Neurospora crassa]
SMAC_02381	6	11	17	>emb|CAB99181.1| related to long-chain-fatty-acid--CoA ligase FAA2 [Neurospora
SMAC_02382		2	2	>ref|XP_956277.1| hypothetical protein NCU01655 [Neurospora crassa OR74A]
SMAC_02388		5	5	>ref|XP_956872.1| acetolactate synthase small subunit, mitochondrial precursor
SMAC_02395	7	5	12	>ref|XP_956880.2| hypothetical protein NCU01674 [Neurospora crassa OR74A]
SMAC_02399	15	23	38	>ref|XP_956886.1| H+-transporting ATPase [Neurospora crassa OR74A]
SMAC_02400		3	3	>ref|XP_956895.1| hypothetical protein NCU01689 [Neurospora crassa OR74A]
SMAC_02401	11		11	>ref|XP_956898.1| citrate synthase, mitochondrial precursor [Neurospora crassa
SMAC_02409		3	3	>ref|XP_956908.1| hypothetical protein NCU01702 [Neurospora crassa OR74A]
SMAC_02411	2		2	>ref|XP_956910.1| hypothetical protein NCU01704 [Neurospora crassa OR74A]
SMAC_02421	344	319	663	>emb|CAB92645.2| related to 6-phosphofructo-2-kinase [Neurospora crassa]
SMAC_02429		2	2	>ref|XP_957164.1| hypothetical protein NCU01741 [Neurospora crassa OR74A]
SMAC_02431	2		2	>ref|XP_957167.1| glutamate synthase precursor [Neurospora crassa OR74A]
SMAC_02441	7	2	9	>ref|XP_957179.2| hypothetical protein NCU01756 [Neurospora crassa OR74A]
SMAC_02442	31	53	84	>ref|XP_957177.1| alcohol dehydrogenase I [Neurospora crassa OR74A]
SMAC_02450	5	16	21	>sp|P24918.2|NDUS1_NEUCR RecName: Full=NADH-ubiquinone oxidoreductase 78 kDa subunit,
SMAC_02452	2		2	>ref|XP_957190.2| hypothetical protein NCU01767 [Neurospora crassa OR74A]
SMAC_02453	2		2	>emb|CAB91226.1| conserved hypothetical protein [Neurospora crassa]
SMAC_02458	3		3	>ref|XP_957199.1| 60S ribosomal protein L15 [Neurospora crassa OR74A]
SMAC_02502	11	30	41	>ref|XP_955917.2| exportin-1 [Neurospora crassa OR74A]
SMAC_02504	2		2	>ref|XP_955918.1| hypothetical protein NCU01821 [Neurospora crassa OR74A]
SMAC_02505	3		3	>ref|XP_955919.1| hypothetical protein NCU01822 [Neurospora crassa OR74A]
SMAC_02507	3	2	5	>ref|XP_956608.1| hypothetical protein NCU01824 [Neurospora crassa OR74A]
SMAC_02509	4		4	>ref|XP_956611.1| 60S ribosomal protein L27 [Neurospora crassa OR74A]
SMAC_02519	5	7	12	>ref|XP_956627.2| T-complex protein 1 subunit gamma [Neurospora crassa OR74A]
SMAC_02523	3	4	7	>ref|XP_961373.2| hypothetical protein NCU03646 [Neurospora crassa OR74A]
SMAC_02525	2		2	>ref|XP_961375.1| hypothetical protein NCU03648 [Neurospora crassa OR74A]
SMAC_02551	8	14	22	>ref|XP_961466.1| hypothetical protein NCU03690 [Neurospora crassa OR74A]
SMAC_02557		2	2	>ref|XP_961471.1| phosphatidylserine decarboxylase proenzyme 1, mitochondrial precursor
SMAC_02562	3		3	>ref|XP_961479.2| 60S ribosomal protein L17 [Neurospora crassa OR74A]
SMAC_02569		2	2	>ref|XP_961487.1| GTP-binding protein YPTC5 [Neurospora crassa OR74A]
SMAC_02571	2		2	>ref|XP_961489.1| guanosine-diphosphatase [Neurospora crassa OR74A]
SMAC_02588	6	7	13	>ref|XP_961513.1| elongation factor Tu, mitochondrial precursor [Neurospora crassa
SMAC_02589		5	5	>ref|XP_961515.1| protein disulfide-isomerase tigA precursor [Neurospora crassa
SMAC_02597	2	2	4	>ref|XP_961096.2| hypothetical protein NCU03749 [Neurospora crassa OR74A]
SMAC_02606	5	5	10	>ref|XP_961104.1| 60S ribosomal protein L4-A [Neurospora crassa OR74A]
SMAC_02626	15	22	37	>emb|CAC28819.1| probable glycerone kinase isoform [Neurospora crassa]
SMAC_02633	4	4	8	>emb|CAC28812.1| related to B56-delta regulatory subunit of protein phosphatase
SMAC_02642		2	2	>ref|XP_961185.1| hypothetical protein NCU03796 [Neurospora crassa OR74A]
SMAC_02643	3		3	>ref|XP_961186.2| hypothetical protein NCU03797 [Neurospora crassa OR74A]
SMAC_02647		3	3	>ref|XP_961190.2| hypothetical protein NCU03801 [Neurospora crassa OR74A]
SMAC_02648		8	8	>sp|Q05681.2|PP2B_NEUCR RecName: Full=Serine/threonine-protein phosphatase 2B catalytic
SMAC_02651		2	2	>ref|XP_961195.2| 60S ribosomal protein L28 [Neurospora crassa OR74A]
SMAC_02657	10	2	12	>ref|XP_961202.1| formate dehydrogenase [Neurospora crassa OR74A]
SMAC_02663		3	3	>ref|XP_961207.1| hypothetical protein NCU03818 [Neurospora crassa OR74A]
SMAC_02671	31	21	52	>ref|XP_961215.1| elongation factor 1-gamma [Neurospora crassa OR74A]
SMAC_02690	3	4	7	>ref|XP_961614.1| hypothetical protein NCU11274 [Neurospora crassa OR74A]
SMAC_02692	3	6	9	>ref|XP_961616.1| hypothetical protein NCU11273 [Neurospora crassa OR74A]
SMAC_02708		4	4	>ref|XP_961633.1| hypothetical protein NCU01021 [Neurospora crassa OR74A]
SMAC_02717		3	3	>ref|XP_961648.2| hypothetical protein NCU01036 [Neurospora crassa OR74A]
SMAC_02718	2	2	4	>pir||T48700 hypothetical protein 1A9.40 [imported] - Neurospora crassa
SMAC_02744	5		5	>ref|XP_961677.1| ammonium transporter MEP2 [Neurospora crassa OR74A]
SMAC_02767		9	9	>ref|XP_964028.2| chitin synthase 4 [Neurospora crassa OR74A]
SMAC_02770		3	3	>ref|XP_964024.2| ATP phosphoribosyltransferase [Neurospora crassa OR74A]
SMAC_02777		2	2	>ref|XP_963955.1| hypothetical protein NCU09313 [Neurospora crassa OR74A]
SMAC_02792	2	3	5	>ref|XP_963869.2| hypothetical protein NCU03061 [Neurospora crassa OR74A]
SMAC_02832	5	6	11	>ref|XP_964959.1| 6-phosphogluconate dehydrogenase [Neurospora crassa OR74A]
SMAC_02840	10	4	14	>ref|XP_964967.2| hypothetical protein NCU03108 [Neurospora crassa OR74A]
SMAC_02851		3	3	>ref|XP_964980.1| hypothetical protein NCU03121 [Neurospora crassa OR74A]
SMAC_02856	15	25	40	>ref|XP_964984.1| hypothetical protein NCU03125 [Neurospora crassa OR74A]
SMAC_02857	6		6	>ref|XP_964985.1| hypothetical protein NCU03126 [Neurospora crassa OR74A]
SMAC_02877	6		6	>ref|XP_964197.2| hypothetical protein NCU03148 [Neurospora crassa OR74A]
SMAC_02879		5	5	>ref|XP_964199.1| 60S ribosomal protein L24 [Neurospora crassa OR74A]
SMAC_02880	2		2	>ref|XP_964200.2| hypothetical protein NCU03151 [Neurospora crassa OR74A]
SMAC_02900		2	2	>ref|XP_964581.1| hypothetical protein NCU03175 [Neurospora crassa OR74A]
SMAC_02920	7		7	>ref|XP_001220619.1| hypothetical protein CHGG_01398 [Chaetomium globosum CBS 148.51]
SMAC_02949		3	3	>ref|XP_965329.1| hypothetical protein NCU03229 [Neurospora crassa OR74A]
SMAC_02977	2		2	>ref|XP_964411.2| hypothetical protein NCU03258 [Neurospora crassa OR74A]
SMAC_02980	3	8	11	>ref|XP_964416.2| hypothetical protein NCU03263 [Neurospora crassa OR74A]
SMAC_03000	2	2	4	>ref|XP_964213.1| hypothetical protein NCU03287 [Neurospora crassa OR74A]
SMAC_03013	12	12	24	>ref|XP_962477.1| coatomer beta' subunit [Neurospora crassa OR74A]
SMAC_03026		2	2	>ref|XP_962452.1| hypothetical protein NCU11379 [Neurospora crassa OR74A]
SMAC_03032		3	3	>ref|XP_962446.1| adenosylhomocysteinase [Neurospora crassa OR74A]
SMAC_03040	25	41	66	>ref|XP_962438.1| elongation factor 3 [Neurospora crassa OR74A]
SMAC_03046		8	8	>ref|XP_962432.1| hypothetical protein NCU07916 [Neurospora crassa OR74A]
SMAC_03048	12	14	26	>ref|XP_962430.1| hypothetical protein NCU07914 [Neurospora crassa OR74A]
SMAC_03049	3		3	>ref|XP_962429.1| hypothetical protein NCU07913 [Neurospora crassa OR74A]
SMAC_03063	2	5	7	>ref|XP_961783.1| hypothetical protein NCU07894 [Neurospora crassa OR74A]
SMAC_03076	6		6	>ref|XP_961775.1| hypothetical protein NCU06518 [Neurospora crassa OR74A]
SMAC_03088		2	2	>ref|XP_961364.2| hypothetical protein NCU03637 [Neurospora crassa OR74A]
SMAC_03089		2	2	>ref|XP_961362.1| 60S ribosomal protein L38 [Neurospora crassa OR74A]
SMAC_03107		2	2	>ref|XP_961343.1| GTPase KRas [Neurospora crassa OR74A]
SMAC_03109	39	114	153	>ref|XP_961338.2| chitin synthase 1 [Neurospora crassa OR74A]
SMAC_03111	11	21	32	>ref|XP_961335.1| ketol-acid reductoisomerase, mitochondrial precursor [Neurospora
SMAC_03122		4	4	>ref|XP_960635.1| hypothetical protein NCU03591 [Neurospora crassa OR74A]
SMAC_03125	2		2	>ref|XP_961323.1| hypothetical protein NCU03596 [Neurospora crassa OR74A]
SMAC_03130	3		3	>emb|CAM35471.1| polyketide synthase [Sordaria macrospora]
SMAC_03136	7		7	>emb|CAD70763.1| related to 5-oxoprolinase [Neurospora crassa]
SMAC_03192		3	3	>ref|XP_961025.2| hypothetical protein NCU01118 [Neurospora crassa OR74A]
SMAC_03203		3	3	>ref|XP_961047.2| NAD(P) transhydrogenase, mitochondrial precursor [Neurospora
SMAC_03217	4	8	12	>ref|XP_961053.1| hypothetical protein NCU01146 [Neurospora crassa OR74A]
SMAC_03227	6		6	>ref|XP_961526.1| hypothetical protein NCU01160 [Neurospora crassa OR74A]
SMAC_03232	5	7	12	>ref|XP_961531.1| hypothetical protein NCU01165 [Neurospora crassa OR74A]
SMAC_03236	2	6	8	>ref|XP_001728306.1| hypothetical protein NCU10360 [Neurospora crassa OR74A]
SMAC_03237		2	2	>ref|XP_961535.1| NADH:ubiquinone oxidoreductase 24kD subunit [Neurospora crassa
SMAC_03238	7	10	17	>ref|XP_961536.1| hypothetical protein NCU01170 [Neurospora crassa OR74A]
SMAC_03269		3	3	>ref|XP_960510.1| phospho-2-dehydro-3-deoxyheptonate aldolase [Neurospora crassa
SMAC_03273	2		2	>ref|XP_960515.2| hypothetical protein NCU05553 [Neurospora crassa OR74A]
SMAC_03312	6		6	>ref|XP_960561.1| 40S ribosomal protein S28 [Neurospora crassa OR74A]
SMAC_03320	3	3	6	>ref|XP_960568.1| hypothetical protein NCU05606 [Neurospora crassa OR74A]
SMAC_03371	6	11	17	>ref|XP_001227411.1| hypothetical protein CHGG_09484 [Chaetomium globosum CBS 148.51]
SMAC_03372	7		7	>emb|CAH03681.2| fruit body lectin homologue [Sordaria macrospora]
SMAC_03395		7	7	>ref|XP_960293.1| hypothetical protein NCU04760 [Neurospora crassa OR74A]
SMAC_03402		2	2	>ref|XP_960299.1| hypothetical protein NCU04766 [Neurospora crassa OR74A]
SMAC_03404	5		5	>ref|XP_960217.1| hypothetical protein NCU04768 [Neurospora crassa OR74A]
SMAC_03414		5	5	>ref|XP_960410.1| hypothetical protein NCU04784 [Neurospora crassa OR74A]
SMAC_03419	3	2	5	>ref|XP_960228.1| 60S ribosomal protein L8 [Neurospora crassa OR74A]
SMAC_03420	2		2	>emb|CAT00780.1| beta class carbonic anhydrase [Sordaria macrospora]
SMAC_03426	3		3	>ref|XP_960416.1| eukaryotic peptide chain release factor GTP-binding subunit [Neurospora
SMAC_03432	3	2	5	>ref|XP_960422.1| 3-ketoacyl-CoA thiolase [Neurospora crassa OR74A]
SMAC_03433	9	12	21	>ref|XP_960423.1| fructose-1,6-bisphosphatase [Neurospora crassa OR74A]
SMAC_03439		2	2	>ref|XP_960429.1| hypothetical protein NCU04803 [Neurospora crassa OR74A]
SMAC_03445	3	2	5	>ref|XP_960425.1| polyadenylate-binding protein [Neurospora crassa OR74A]
SMAC_03452		3	3	>ref|XP_001226842.1| hypothetical protein CHGG_08915 [Chaetomium globosum CBS 148.51]
SMAC_03465	3		3	>ref|XP_960385.1| hypothetical protein NCU04826 [Neurospora crassa OR74A]
SMAC_03471		2	2	>ref|XP_960400.1| hypothetical protein NCU04841 [Neurospora crassa OR74A]
SMAC_03480	3		3	>ref|XP_960409.1| hypothetical protein NCU04850 [Neurospora crassa OR74A]
SMAC_03483	6		6	>ref|XP_960402.1| hypothetical protein NCU04843 [Neurospora crassa OR74A]
SMAC_03492	4	5	9	>gb|AAK25816.1|AF348490_1 MAP kinase [Neurospora crassa]
SMAC_03493		10	10	>ref|XP_959711.1| hypothetical protein NCU02391 [Neurospora crassa OR74A]
SMAC_03497	3		3	>ref|XP_001929738.1| hypothetical protein [Podospora anserina S mat+]
SMAC_03505	2	6	8	>ref|XP_959801.1| threonyl-tRNA synthetase [Neurospora crassa OR74A]
SMAC_03510	4	3	7	>ref|XP_959795.1| hypothetical protein NCU02374 [Neurospora crassa OR74A]
SMAC_03511	4		4	>sp|P25284.2|NDUA9_NEUCR RecName: Full=NADH-ubiquinone oxidoreductase 40 kDa subunit,
SMAC_03516		2	2	>ref|XP_959789.1| hypothetical protein NCU02368 [Neurospora crassa OR74A]
SMAC_03518	6	2	8	>ref|XP_959787.1| hypothetical protein NCU02366 [Neurospora crassa OR74A]
SMAC_03523		3	3	>ref|XP_959781.1| hypothetical protein NCU02360 [Neurospora crassa OR74A]
SMAC_03526	18	23	41	>ref|XP_959778.1| hypothetical protein NCU02357 [Neurospora crassa OR74A]
SMAC_03534	6	5	11	>ref|XP_957882.1| hypothetical protein NCU10067 [Neurospora crassa OR74A]
SMAC_03535	11	27	38	>ref|XP_957881.1| hypothetical protein NCU10066 [Neurospora crassa OR74A]
SMAC_03618	2		2	>ref|XP_959674.1| hypothetical protein NCU08131 [Neurospora crassa OR74A]
SMAC_03619	6	12	18	>ref|XP_959675.2| hypothetical protein NCU08132 [Neurospora crassa OR74A]
SMAC_03624	3	3	6	>ref|XP_959667.2| hypothetical protein NCU08124 [Neurospora crassa OR74A]
SMAC_03633	5	3	8	>ref|XP_959587.1| pyruvate decarboxylase [Neurospora crassa OR74A]
SMAC_03648	3	15	18	>ref|XP_959526.1| T-complex protein 1 subunit beta [Neurospora crassa OR74A]
SMAC_03649	2	7	9	>ref|XP_959527.1| eukaryotic translation initiation factor 3 [Neurospora crassa
SMAC_03664	8	10	18	>ref|XP_959637.1| hypothetical protein NCU02224 [Neurospora crassa OR74A]
SMAC_03700	11	21	32	>ref|XP_959904.1| 26S protease regulatory subunit 6B [Neurospora crassa OR74A]
SMAC_03703	11	3	14	>ref|XP_959907.1| Sec14 cytosolic factor [Neurospora crassa OR74A]
SMAC_03770	4		4	>ref|XP_001728325.1| hypothetical protein NCU10273 [Neurospora crassa OR74A]
SMAC_03772		2	2	>ref|XP_961766.2| hypothetical protein NCU08687 [Neurospora crassa OR74A]
SMAC_03780	2		2	>ref|XP_001728322.1| hypothetical protein NCU10927 [Neurospora crassa OR74A]
SMAC_03781	11	16	27	>ref|XP_961753.2| heat shock 70 kDa protein, mitochondrial precursor [Neurospora
SMAC_03786		5	5	>ref|XP_962716.2| hypothetical protein NCU08046 [Neurospora crassa OR74A]
SMAC_03788	8	18	26	>sp|D1ZIW5.1|CHO2_SORMK RecName: Full=Phosphatidylethanolamine N-methyltransferase; Short=PEAMT
SMAC_03809		2	2	>emb|CAE85510.1| conserved hypothetical protein [Neurospora crassa]
SMAC_03832	9		9	>ref|XP_960365.2| hypothetical protein NCU04730 [Neurospora crassa OR74A]
SMAC_03851	2		2	>ref|XP_960161.1| hypothetical protein NCU04698 [Neurospora crassa OR74A]
SMAC_03857	3		3	>ref|XP_959355.2| hypothetical protein NCU04907 [Neurospora crassa OR74A]
SMAC_03885		2	2	>ref|XP_960148.1| hypothetical protein NCU07059 [Neurospora crassa OR74A]
SMAC_03889	5	3	8	>ref|XP_960328.1| hypothetical protein NCU07063 [Neurospora crassa OR74A]
SMAC_03922		3	3	>ref|XP_961585.1| glutaredoxin [Neurospora crassa OR74A]
SMAC_03926	2	5	7	>ref|XP_961590.2| 26S protease regulatory subunit 4 [Neurospora crassa OR74A]
SMAC_03928	2		2	>ref|XP_961593.1| succinyl-CoA ligase alpha-chain, mitochondrial precursor [Neurospora
SMAC_03934	2		2	>ref|XP_961600.1| eukaryotic initiation factor 4A-12 [Neurospora crassa OR74A]
SMAC_03939	5	2	7	>ref|XP_961606.1| hypothetical protein NCU01240 [Neurospora crassa OR74A]
SMAC_03941	3		3	>ref|XP_961607.1| hypothetical protein NCU01241 [Neurospora crassa OR74A]
SMAC_03949	2	3	5	>ref|XP_960652.1| importin alpha subunit [Neurospora crassa OR74A]
SMAC_03978	6		6	>ref|XP_960820.1| hypothetical protein NCU01283 [Neurospora crassa OR74A]
SMAC_03999		6	6	>ref|XP_961391.1| hypothetical protein NCU01305 [Neurospora crassa OR74A]
SMAC_04008		11	11	>sp|Q9C284.1|SEC23_NEUCR RecName: Full=Protein transport protein sec-23
SMAC_04010	2		2	>ref|XP_961406.1| hypothetical protein NCU01320 [Neurospora crassa OR74A]
SMAC_04018	4		4	>ref|XP_961414.2| transketolase [Neurospora crassa OR74A]
SMAC_04020		3	3	>ref|XP_961416.1| hypothetical protein NCU01330 [Neurospora crassa OR74A]
SMAC_04032		3	3	>ref|XP_961429.1| hypothetical protein NCU01343 [Neurospora crassa OR74A]
SMAC_04071		2	2	>ref|XP_956297.1| hypothetical protein NCU03362 [Neurospora crassa OR74A]
SMAC_04077		6	6	>emb|CAD37036.1| related to ubiquitin fusion degradation protein 2 [Neurospora
SMAC_04085		2	2	>ref|XP_956456.1| hypothetical protein NCU03347 [Neurospora crassa OR74A]
SMAC_04110		2	2	>ref|XP_963272.1| hypothetical protein NCU05340 [Neurospora crassa OR74A]
SMAC_04114	3		3	>ref|XP_963336.1| hypothetical protein NCU05345 [Neurospora crassa OR74A]
SMAC_04125	2	7	9	>ref|XP_963354.1| 26S protease regulatory subunit 8 [Neurospora crassa OR74A]
SMAC_04128		4	4	>ref|XP_963188.1| hypothetical protein NCU05375 [Neurospora crassa OR74A]
SMAC_04136		2	2	>ref|XP_963197.1| hypothetical protein NCU05384 [Neurospora crassa OR74A]
SMAC_04139		5	5	>ref|XP_963200.1| hypothetical protein NCU05387 [Neurospora crassa OR74A]
SMAC_04143	3	7	10	>ref|XP_963478.1| mitochondrial phosphate carrier protein [Neurospora crassa OR74A]
SMAC_04158		3	3	>emb|CAB91487.2| related to PEP5 protein [Neurospora crassa]
SMAC_04160	5	4	9	>ref|XP_963248.2| 2-oxoglutarate dehydrogenase E1 component, mitochondrial precursor
SMAC_04164	65	91	156	>ref|XP_963253.2| ATP synthase beta chain, mitochondrial precursor [Neurospora
SMAC_04172	11	4	15	>ref|XP_963448.1| cytochrome c oxidase subunit V [Neurospora crassa OR74A]
SMAC_04189	2	2	4	>ref|XP_963328.1| hypothetical protein NCU06854 [Neurospora crassa OR74A]
SMAC_04198	6		6	>ref|XP_963317.2| 60S ribosomal protein L3 [Neurospora crassa OR74A]
SMAC_04207	2	4	6	>ref|XP_963677.2| acetyl-coenzyme A synthetase [Neurospora crassa OR74A]
SMAC_04221	9		9	>ref|XP_963704.1| phosphoglucomutase 2 [Neurospora crassa OR74A]
SMAC_04223	5		5	>sp|Q7S045.1|NHP6_NEUCR RecName: Full=Non-histone chromosomal protein 6
SMAC_04234		3	3	>ref|XP_963777.1| hypothetical protein NCU09367 [Neurospora crassa OR74A]
SMAC_04241		2	2	>gb|AAD15987.1| protein phosphatase 2A regulatory B subunit [Neurospora crassa]
SMAC_04252		10	10	>ref|XP_963732.2| hypothetical protein NCU02762 [Neurospora crassa OR74A]
SMAC_04260	3	7	10	>ref|XP_963848.1| hypothetical protein NCU02755 [Neurospora crassa OR74A]
SMAC_04272	11	10	21	>ref|XP_965131.1| hypothetical protein NCU02746 [Neurospora crassa OR74A]
SMAC_04274	17	17	34	>ref|XP_965129.1| 60S ribosomal protein L9 [Neurospora crassa OR74A]
SMAC_04276		4	4	>ref|XP_965127.1| hypothetical protein NCU02742 [Neurospora crassa OR74A]
SMAC_04282	12		12	>ref|XP_965121.2| hypothetical protein NCU02736 [Neurospora crassa OR74A]
SMAC_04284		3	3	>ref|XP_965119.1| hypothetical protein NCU02734 [Neurospora crassa OR74A]
SMAC_04299		11	11	>ref|XP_965103.2| hypothetical protein NCU02718 [Neurospora crassa OR74A]
SMAC_04303	3	4	7	>sp|Q7SH17.3|ACKA_NEUCR RecName: Full=Probable acetate kinase; AltName: Full=Acetokinase
SMAC_04308	5	16	21	>ref|XP_965423.1| hypothetical protein NCU02650 [Neurospora crassa OR74A]
SMAC_04316	11	12	23	>ref|XP_965430.1| S-adenosylmethionine synthetase [Neurospora crassa OR74A]
SMAC_04324		2	2	>emb|CAE76475.1| related to diacylglycerol acyltransferase type 2a [Neurospora
SMAC_04327	5	6	11	>ref|XP_965442.1| hypothetical protein NCU02669 [Neurospora crassa OR74A]
SMAC_04331		3	3	>ref|XP_965450.1| carbamoyl-phosphate synthase arginine-specific large chain [Neurospora
SMAC_04341	7		7	>ref|XP_965457.1| hypothetical protein NCU02684 [Neurospora crassa OR74A]
SMAC_04346		3	3	>ref|XP_965465.1| hypothetical protein NCU02692 [Neurospora crassa OR74A]
SMAC_04350	3	3	6	>ref|XP_965466.1| hypothetical protein NCU02693 [Neurospora crassa OR74A]
SMAC_04358	36	21	57	>ref|XP_965474.2| hypothetical protein NCU02701 [Neurospora crassa OR74A]
SMAC_04364	6	2	8	>ref|XP_965480.2| hypothetical protein NCU02707 [Neurospora crassa OR74A]
SMAC_04368	4		4	>ref|XP_961223.1| hypothetical protein NCU04232 [Neurospora crassa OR74A]
SMAC_04377		2	2	>ref|XP_960845.1| neutral trehalase [Neurospora crassa OR74A]
SMAC_04391	6	2	8	>emb|CAD36981.1| related to glucosidase II, alpha subunit [Neurospora crassa]
SMAC_04392	10	2	12	>ref|XP_961162.1| nucleoside diphosphate kinase, variant [Neurospora crassa OR74A]
SMAC_04408	7		7	>ref|XP_961145.1| protein kinase gsk3 [Neurospora crassa OR74A]
SMAC_04416	65	66	131	>ref|XP_961133.2| actin [Neurospora crassa OR74A]
SMAC_04420	3	4	7	>ref|XP_960727.1| hypothetical protein NCU04169 [Neurospora crassa OR74A]
SMAC_04445	43	28	71	>ref|XP_001911127.1| hypothetical protein [Podospora anserina S mat+]
SMAC_04446	3		3	>ref|XP_961296.2| hypothetical protein NCU04140 [Neurospora crassa OR74A]
SMAC_04449	3		3	>ref|XP_961293.2| hypothetical protein NCU04137 [Neurospora crassa OR74A]
SMAC_04453	2		2	>ref|XP_961289.2| hypothetical protein NCU04133 [Neurospora crassa OR74A]
SMAC_04465	2	3	5	>emb|CAC28785.2| probable gamma-adaptin precursor [Neurospora crassa]
SMAC_04466	12	5	17	>ref|XP_382067.1| CALM_NEUCR Calmodulin (CaM) [Gibberella zeae PH-1]
SMAC_04470	2		2	>ref|XP_961272.1| hypothetical protein NCU04116 [Neurospora crassa OR74A]
SMAC_04482		4	4	>ref|XP_960866.1| hypothetical protein NCU04104 [Neurospora crassa OR74A]
SMAC_04485	10	10	20	>ref|XP_960862.1| vacuolar sorting protein 1 [Neurospora crassa OR74A]
SMAC_04499		4	4	>ref|XP_955993.1| serine/threonine-protein phosphatase 5 [Neurospora crassa OR74A]
SMAC_04506	4		4	>ref|XP_955998.2| nucleosome assembly protein [Neurospora crassa OR74A]
SMAC_04508	5	29	34	>emb|CAD70976.1| probable myosin MYO2 [Neurospora crassa]
SMAC_04567		2	2	>ref|XP_964218.1| calcium-transporting ATPase type 2C member 1 [Neurospora crassa
SMAC_04571	2		2	>ref|XP_964221.1| hypothetical protein NCU03295 [Neurospora crassa OR74A]
SMAC_04573	7	11	18	>ref|XP_964223.1| cytochrome c peroxidase, mitochondrial precursor [Neurospora
SMAC_04577	14	14	28	>ref|XP_001220792.1| hypothetical protein CHGG_01571 [Chaetomium globosum CBS 148.51]
SMAC_04581	2	2	4	>ref|XP_964480.1| hypothetical protein NCU03303 [Neurospora crassa OR74A]
SMAC_04591		2	2	>ref|XP_964490.1| hypothetical protein NCU03313 [Neurospora crassa OR74A]
SMAC_04596		5	5	>ref|XP_964496.1| hypothetical protein NCU03319 [Neurospora crassa OR74A]
SMAC_04606	2	3	5	>ref|XP_958320.2| glucose-6-phosphate 1-dehydrogenase [Neurospora crassa OR74A]
SMAC_04610	4	6	10	>ref|XP_001728191.1| hypothetical protein NCU10852 [Neurospora crassa OR74A]
SMAC_04615	8	14	22	>ref|XP_958891.1| ATP synthase gamma chain, mitochondrial precursor [Neurospora
SMAC_04617	2	6	8	>ref|XP_958893.1| hypothetical protein NCU09121 [Neurospora crassa OR74A]
SMAC_04619	2	12	14	>ref|XP_958895.2| calcium/calmodulin-dependent protein kinase [Neurospora crassa
SMAC_04628	26	24	50	>ref|XP_958904.2| tubulin alpha chain [Neurospora crassa OR74A]
SMAC_04634	2		2	>ref|XP_958911.1| hypothetical protein NCU09139 [Neurospora crassa OR74A]
SMAC_04641	3		3	>ref|XP_963937.1| hypothetical protein NCU08390 [Neurospora crassa OR74A]
SMAC_04642	2		2	>ref|XP_963936.2| 60S ribosomal protein L20 [Neurospora crassa OR74A]
SMAC_04646	4	2	6	>ref|XP_965283.1| conserved hypothetical protein, variant [Neurospora crassa OR74A]
SMAC_04649	3		3	>ref|XP_963931.1| xylose reductase [Neurospora crassa OR74A]
SMAC_04653		3	3	>ref|XP_961804.1| hypothetical protein NCU06532 [Neurospora crassa OR74A]
SMAC_04659		4	4	>ref|XP_961731.1| hypothetical protein NCU06534 [Neurospora crassa OR74A]
SMAC_04662		2	2	>ref|XP_962247.1| hypothetical protein NCU06540 [Neurospora crassa OR74A]
SMAC_04663	2		2	>ref|XP_962248.1| alpha-1,2 mannosyltransferase KTR1 [Neurospora crassa OR74A]
SMAC_04679	4	2	6	>ref|XP_962268.2| hypothetical protein NCU06561 [Neurospora crassa OR74A]
SMAC_04684	5	4	9	>ref|XP_962263.2| hypothetical protein NCU06556 [Neurospora crassa OR74A]
SMAC_04685		3	3	>ref|XP_962262.1| hypothetical protein NCU06555 [Neurospora crassa OR74A]
SMAC_04697	2	4	6	>ref|XP_961938.1| hypothetical protein NCU06578 [Neurospora crassa OR74A]
SMAC_04716	2	2	4	>ref|XP_961948.1| hypothetical protein NCU06588 [Neurospora crassa OR74A]
SMAC_04732	6	5	11	>ref|XP_962348.1| ubiquinol-cytochrome c reductase iron-sulfur subunit, mitochondrial
SMAC_04743	2	6	8	>ref|XP_364625.1| conserved hypothetical protein [Magnaporthe oryzae 70-15]
SMAC_04753		4	4	>ref|XP_962368.2| hypothetical protein NCU06626 [Neurospora crassa OR74A]
SMAC_04756	2	4	6	>ref|XP_961818.2| serine/threonine-protein phosphatase PP2A catalytic subunit [Neurospora
SMAC_04758	2	4	6	>gb|AAB30680.1| import receptor MOM19 [Neurospora crassa]
SMAC_04763	3	16	19	>ref|XP_964448.2| hypothetical protein NCU09746 [Neurospora crassa OR74A]
SMAC_04769	2	8	10	>ref|XP_964443.1| NADPH-cytochrome P450 reductase [Neurospora crassa OR74A]
SMAC_04785	15	2	17	>ref|XP_961985.1| hypothetical protein NCU07735 [Neurospora crassa OR74A]
SMAC_04787	4		4	>ref|XP_961983.1| electron transfer flavoprotein beta-subunit [Neurospora crassa
SMAC_04798	11	11	22	>ref|XP_961971.2| 26S proteasome regulatory subunit rpn1 [Neurospora crassa OR74A]
SMAC_04810	6		6	>ref|XP_964453.2| UTP-glucose-1-phosphate uridylyltransferase [Neurospora crassa
SMAC_04815	256		256	>emb|CAE83713.1| putative signalling cascade component [Sordaria macrospora]
SMAC_04816	3	2	5	>ref|XP_964075.1| hypothetical protein NCU02793 [Neurospora crassa OR74A]
SMAC_04844	2		2	>emb|CAE00803.1| putative small G-protein [Sordaria macrospora]
SMAC_04850	6	4	10	>emb|CAE76318.1| related to glyoxal oxidase precursor [Neurospora crassa]
SMAC_04852	19	9	28	>emb|CAE76316.1| probable calcium-binding protein precursor cnx1 [Neurospora crassa]
SMAC_04901		4	4	>ref|XP_964815.1| hypothetical protein NCU08607 [Neurospora crassa OR74A]
SMAC_04918		4	4	>ref|XP_964826.1| hypothetical protein NCU08618 [Neurospora crassa OR74A]
SMAC_04927	4	3	7	>ref|XP_959838.1| pyruvate kinase [Neurospora crassa OR74A]
SMAC_04938		3	3	>ref|XP_964664.1| hypothetical protein NCU02042 [Neurospora crassa OR74A]
SMAC_04940	5	6	11	>ref|XP_964666.2| hypothetical protein NCU02044 [Neurospora crassa OR74A]
SMAC_04965	2	3	5	>ref|XP_964596.2| hypothetical protein NCU02069 [Neurospora crassa OR74A]
SMAC_04971	2	4	6	>ref|XP_964601.1| hypothetical protein NCU02074 [Neurospora crassa OR74A]
SMAC_04972	12	29	41	>ref|XP_001912463.1| hypothetical protein [Podospora anserina S mat+]
SMAC_04987	2	3	5	>ref|XP_963727.2| adenine phosphoribosyltransferase [Neurospora crassa OR74A]
SMAC_05013	4	3	7	>ref|XP_964107.1| ubiquitin-conjugating enzyme E2 13 [Neurospora crassa OR74A]
SMAC_05027	2		2	>ref|XP_964284.1| isovaleryl-CoA dehydrogenase, mitochondrial precursor [Neurospora
SMAC_05032	11	10	21	>ref|XP_964294.1| transaldolase [Neurospora crassa OR74A]
SMAC_05035	11		11	>ref|XP_964291.2| superoxide dismutase [Neurospora crassa OR74A]
SMAC_05046		3	3	>ref|XP_960763.1| AP-2 complex subunit mu-1 [Neurospora crassa OR74A]
SMAC_05066	2	6	8	>ref|XP_960640.1| hypothetical protein NCU09693 [Neurospora crassa OR74A]
SMAC_05070		2	2	>ref|XP_960643.1| signal recognition particle 54 kDa protein [Neurospora crassa
SMAC_05099	4	6	10	>ref|XP_958689.1| ATP-binding cassette sub-family F member 2 [Neurospora crassa
SMAC_05150	2	3	5	>ref|XP_958548.2| tyrosyl-tRNA synthetase [Neurospora crassa OR74A]
SMAC_05176	6	5	11	>ref|XP_963919.1| hypothetical protein NCU07468 [Neurospora crassa OR74A]
SMAC_05178		2	2	>ref|XP_963917.1| hypothetical protein NCU07466 [Neurospora crassa OR74A]
SMAC_05179		4	4	>ref|XP_963916.1| mitochondrial phosphate carrier protein 2 [Neurospora crassa
SMAC_05186	19	10	29	>ref|XP_963910.1| protein arginine N-methyltransferase 1 [Neurospora crassa OR74A]
SMAC_05188	6	7	13	>ref|XP_963909.2| hypothetical protein NCU07458 [Neurospora crassa OR74A]
SMAC_05195	2	5	7	>ref|XP_964638.1| hypothetical protein NCU07451 [Neurospora crassa OR74A]
SMAC_05224	2		2	>ref|XP_959454.1| fumarate hydratase, mitochondrial precursor [Neurospora crassa
SMAC_05233	5	6	11	>ref|XP_964893.2| ATP-dependent RNA helicase [Neurospora crassa OR74A]
SMAC_05243	2		2	>ref|XP_964907.1| hypothetical protein NCU09090 [Neurospora crassa OR74A]
SMAC_05267	9		9	>ref|XP_964251.2| 40S ribosomal protein S4 [Neurospora crassa OR74A]
SMAC_05288	2	10	12	>ref|XP_391281.1| hypothetical protein FG11105.1 [Gibberella zeae PH-1]
SMAC_05296	14		14	>ref|XP_957696.1| hypothetical protein NCU00225 [Neurospora crassa OR74A]
SMAC_05307	6		6	>ref|XP_957984.2| hypothetical protein NCU07512 [Neurospora crassa OR74A]
SMAC_05314	2		2	>ref|XP_962936.1| hypothetical protein NCU07815 [Neurospora crassa OR74A]
SMAC_05316	5	7	12	>ref|XP_957122.1| pyruvate dehydrogenase E1 component alpha subunit, mitochondrial
SMAC_05319		54	54	>ref|XP_957124.1| hypothetical protein NCU06484 [Neurospora crassa OR74A]
SMAC_05328	3	2	5	>emb|CAP09209.1| putative G alpha subunit 1 [Sordaria macrospora]
SMAC_05345	14	6	20	>ref|XP_957152.1| 5-methyltetrahydropteroyltriglutamate-homocysteine methyltransferase
SMAC_05357	3		3	>ref|XP_962995.2| hypothetical protein NCU06183 [Neurospora crassa OR74A]
SMAC_05371		5	5	>ref|XP_962915.2| hypothetical protein NCU06199 [Neurospora crassa OR74A]
SMAC_05372	3	4	7	>ref|XP_962916.2| hypothetical protein NCU06200 [Neurospora crassa OR74A]
SMAC_05388	4	11	15	>ref|XP_964123.1| hypothetical protein NCU01939 [Neurospora crassa OR74A]
SMAC_05391	2	4	6	>ref|XP_001728553.1| IMP-specific 5'-nucleotidase 1 [Neurospora crassa OR74A]
SMAC_05394	5		5	>ref|XP_964233.1| 40S ribosomal protein S9 [Neurospora crassa OR74A]
SMAC_05399	2	5	7	>ref|XP_964239.1| hypothetical protein NCU01955 [Neurospora crassa OR74A]
SMAC_05400	2	3	5	>ref|XP_964240.1| hypothetical protein NCU11202 [Neurospora crassa OR74A]
SMAC_05406	3		3	>ref|XP_964326.1| hypothetical protein NCU01962 [Neurospora crassa OR74A]
SMAC_05425	4	2	6	>ref|XP_964345.2| protein translation factor sui1 [Neurospora crassa OR74A]
SMAC_05434		2	2	>ref|XP_964856.1| hypothetical protein NCU01991 [Neurospora crassa OR74A]
SMAC_05435	20	28	48	>ref|XP_964857.1| hypothetical protein NCU01992 [Neurospora crassa OR74A]
SMAC_05446	155	58	213	>sp|Q09069.1|EF1A_SORMA RecName: Full=Elongation factor 1-alpha; Short=EF-1-alpha
SMAC_05453	3	3	6	>ref|XP_964875.1| 2-isopropylmalate synthase [Neurospora crassa OR74A]
SMAC_05454	12	9	21	>ref|XP_964876.1| hypothetical protein NCU02011 [Neurospora crassa OR74A]
SMAC_05460	5		5	>ref|XP_964881.1| hypothetical protein NCU02016 [Neurospora crassa OR74A]
SMAC_05462	2		2	>ref|XP_964883.2| hypothetical protein NCU02018 [Neurospora crassa OR74A]
SMAC_05471	2		2	>ref|XP_964649.1| hypothetical protein NCU02027 [Neurospora crassa OR74A]
SMAC_05504	9	9	18	>ref|XP_958040.1| mitogen-activated protein kinase MKC1 [Neurospora crassa OR74A]
SMAC_05514	3	3	6	>ref|XP_960786.1| 60S ribosomal protein L10 [Neurospora crassa OR74A]
SMAC_05515	2	3	5	>ref|XP_960785.1| 60S ribosomal protein L30 [Neurospora crassa OR74A]
SMAC_05520	9		9	>ref|XP_960684.1| 60S acidic ribosomal protein P1 [Neurospora crassa OR74A]
SMAC_05523	3	3	6	>ref|XP_960680.1| hypothetical protein NCU08956 [Neurospora crassa OR74A]
SMAC_05529	3	3	6	>ref|XP_960673.2| hypothetical protein NCU08949 [Neurospora crassa OR74A]
SMAC_05531	3	2	5	>ref|XP_960814.1| ubiquinol-cytochrome-C oxidoreductase complex III subunit VIII,
SMAC_05532	4	4	8	>emb|CAD71006.1| probable prohibitin PHB1 [Neurospora crassa]
SMAC_05539	6	5	11	>ref|XP_960807.1| ubiquinol-cytochrome c reductase complex 14 kDa protein [Neurospora
SMAC_05540	3		3	>emb|CAD70999.1| probable ANP1 protein [Neurospora crassa]
SMAC_05542	2	3	5	>ref|XP_960803.1| predicted protein, variant [Neurospora crassa OR74A]
SMAC_05547		2	2	>ref|XP_960797.1| NADH:ubiquinone oxidoreductase 21.3kD subunit 21.3a [Neurospora
SMAC_05553	8	7	15	>emb|CAD70984.1| related to ACYL-COA DEHYDROGENASE, LONG-CHAIN SPECIFIC PRECURSOR
SMAC_05557	10		10	>ref|XP_960578.1| 60S ribosomal protein L5 [Neurospora crassa OR74A]
SMAC_05562		2	2	>ref|XP_960973.1| DNA replication licensing factor mcm2 [Neurospora crassa OR74A]
SMAC_05571		2	2	>emb|CAD71044.1| related to KEX1 protein precursor [Neurospora crassa]
SMAC_05573	5		5	>emb|CAD71042.1| putative protein [Neurospora crassa]
SMAC_05582	20	16	36	>ref|XP_960950.1| outer mitochondrial membrane protein porin [Neurospora crassa
SMAC_05583		2	2	>ref|XP_960949.1| asparagine synthetase 2 [Neurospora crassa OR74A]
SMAC_05593		2	2	>ref|XP_961083.1| hypothetical protein NCU04293 [Neurospora crassa OR74A]
SMAC_05628	2		2	>ref|XP_959388.1| hypothetical protein NCU04940 [Neurospora crassa OR74A]
SMAC_05650	12		12	>emb|CAM35474.1| putative trihydroxynaphthalene reductase [Sordaria macrospora]
SMAC_05656	22	20	42	>ref|XP_958746.1| hypothetical protein NCU09403 [Neurospora crassa OR74A]
SMAC_05696	9	8	17	>ref|XP_957939.1| hypothetical protein NCU10051 [Neurospora crassa OR74A]
SMAC_05699	24	7	31	>ref|XP_959484.2| hypothetical protein NCU09559 [Neurospora crassa OR74A]
SMAC_05724	3		3	>ref|XP_963976.1| argininosuccinate synthase [Neurospora crassa OR74A]
SMAC_05737		5	5	>ref|XP_964049.2| cytochrome P450 51 [Neurospora crassa OR74A]
SMAC_05764	6	8	14	>ref|XP_965002.1| hypothetical protein NCU02599 [Neurospora crassa OR74A]
SMAC_05782	10	4	14	>ref|XP_965711.1| hypothetical protein NCU02580 [Neurospora crassa OR74A]
SMAC_05800	2		2	>ref|XP_965691.2| hypothetical protein NCU02560 [Neurospora crassa OR74A]
SMAC_05811	11		11	>ref|XP_965680.1| mitochondrial processing peptidase beta subunit [Neurospora crassa
SMAC_05819	7	12	19	>ref|XP_965672.1| hypothetical protein NCU02541 [Neurospora crassa OR74A]
SMAC_05824	4	3	7	>ref|XP_965665.2| NADH:ubiquinone oxidoreductase 49kD subunit [Neurospora crassa
SMAC_05829	4	3	7	>ref|XP_965669.1| hypothetical protein NCU02538 [Neurospora crassa OR74A]
SMAC_05830		2	2	>ref|XP_965670.1| cell division control protein 54 [Neurospora crassa OR74A]
SMAC_05844	2		2	>ref|XP_958987.1| hypothetical protein NCU09040 [Neurospora crassa OR74A]
SMAC_05855	4	3	7	>ref|XP_958993.1| hypothetical protein NCU09046 [Neurospora crassa OR74A]
SMAC_05859	4	4	8	>ref|XP_001728031.1| hypothetical protein NCU11395 [Neurospora crassa OR74A]
SMAC_05880	45	11	56	>emb|CAM35472.1| putative tetrahydroxynaphthalene reductase [Sordaria macrospora]
SMAC_05913	4	3	7	>ref|XP_959224.2| hypothetical protein NCU06877 [Neurospora crassa OR74A]
SMAC_05916	22	11	33	>ref|XP_959222.1| hypothetical protein NCU06875 [Neurospora crassa OR74A]
SMAC_05918	5	48	53	>ref|XP_957980.1| 1,3-beta-glucan synthase component GLS1 [Neurospora crassa OR74A]
SMAC_05926	7		7	>ref|XP_958029.1| histone H1 [Neurospora crassa OR74A]
SMAC_05955	5	2	7	>ref|XP_001728419.1| prenylated Rab acceptor 1 [Neurospora crassa OR74A]
SMAC_05958		3	3	>ref|XP_965646.1| hypothetical protein NCU02515 [Neurospora crassa OR74A]
SMAC_05959	57	50	107	>ref|XP_965645.1| ATP synthase alpha chain, mitochondrial precursor [Neurospora
SMAC_05963	19	30	49	>ref|XP_965641.1| clathrin heavy chain [Neurospora crassa OR74A]
SMAC_05967	14	4	18	>ref|XP_965636.1| pyruvate carboxylase [Neurospora crassa OR74A]
SMAC_05971		2	2	>emb|CAE76387.1| related to cullulin 3 [Neurospora crassa]
SMAC_05986	18	37	55	>ref|XP_965072.1| hypothetical protein NCU02478 [Neurospora crassa OR74A]
SMAC_05990	2		2	>ref|XP_965076.1| 2-methylcitrate synthase, mitochondrial precursor [Neurospora
SMAC_05991		2	2	>ref|XP_965077.1| hypothetical protein NCU02483 [Neurospora crassa OR74A]
SMAC_06002	3		3	>ref|XP_965058.2| hypothetical protein NCU02464 [Neurospora crassa OR74A]
SMAC_06019	2		2	>ref|XP_958065.1| hypothetical protein NCU10017 [Neurospora crassa OR74A]
SMAC_06043	7	12	19	>ref|XP_958954.1| alpha,alpha-trehalose-phosphate synthase [Neurospora crassa OR74A]
SMAC_06051	3	5	8	>ref|XP_958948.1| T-complex protein 1 subunit zeta [Neurospora crassa OR74A]
SMAC_06053	4	2	6	>ref|XP_958946.1| hypothetical protein NCU09707 [Neurospora crassa OR74A]
SMAC_06061		10	10	>ref|XP_958939.1| T-complex protein 1 subunit eta [Neurospora crassa OR74A]
SMAC_06066	2	5	7	>ref|XP_001727992.1| mitochondrial ribosomal protein subunit S4 [Neurospora crassa
SMAC_06085	2	12	14	>ref|XP_955984.1| hypothetical protein NCU04544 [Neurospora crassa OR74A]
SMAC_06098	7		7	>gb|AAA33592.1| laccase [Neurospora crassa]
SMAC_06119	2		2	>ref|XP_957583.1| hypothetical protein NCU03944 [Neurospora crassa OR74A]
SMAC_06136		3	3	>gb|AAK08514.1|AF338412_1 vivid PAS protein VVD [Neurospora crassa]
SMAC_06143	14	12	26	>ref|XP_957611.1| hypothetical protein NCU03972 [Neurospora crassa OR74A]
SMAC_06155	2	2	4	>ref|XP_956565.2| T-complex protein 1 subunit epsilon [Neurospora crassa OR74A]
SMAC_06157	14	19	33	>ref|XP_956567.1| 78 kDa glucose-regulated protein precursor [Neurospora crassa
SMAC_06168	2		2	>ref|XP_956575.2| hypothetical protein NCU11265 [Neurospora crassa OR74A]
SMAC_06170	2		2	>ref|XP_956577.2| fimbrin [Neurospora crassa OR74A]
SMAC_06173	2	5	7	>ref|XP_956580.1| hypothetical protein NCU03995 [Neurospora crassa OR74A]
SMAC_06179		5	5	>ref|XP_957618.1| hypothetical protein NCU04003 [Neurospora crassa OR74A]
SMAC_06181		2	2	>emb|CAD79681.1| conserved hypothetical protein [Neurospora crassa]
SMAC_06187	2	6	8	>ref|XP_957628.1| hypothetical protein NCU04013 [Neurospora crassa OR74A]
SMAC_06203	120	136	256	>sp|Q8WZN0.2|G3P_SORMA RecName: Full=Glyceraldehyde-3-phosphate dehydrogenase; Short=GAPDH
SMAC_06214	2		2	>ref|XP_956965.1| hypothetical protein NCU01516 [Neurospora crassa OR74A]
SMAC_06225		2	2	>ref|XP_956950.2| hypothetical protein NCU01501 [Neurospora crassa OR74A]
SMAC_06239	7	3	10	>ref|XP_956761.2| GTP-binding protein RHO-1 protein [Neurospora crassa OR74A]
SMAC_06242	10	17	27	>ref|XP_963165.1| vacuolar ATP synthase subunit B [Neurospora crassa OR74A]
SMAC_06256	3	4	7	>ref|XP_963436.1| hypothetical protein NCU08507 [Neurospora crassa OR74A]
SMAC_06257	2	7	9	>ref|XP_963436.1| hypothetical protein NCU08507 [Neurospora crassa OR74A]
SMAC_06262	3		3	>ref|XP_963431.1| 40S ribosomal protein S6 [Neurospora crassa OR74A]
SMAC_06263	5	14	19	>emb|CAB92704.2| related to TOM1 protein [Neurospora crassa]
SMAC_06264	2		2	>ref|XP_001228090.1| conserved hypothetical protein [Chaetomium globosum CBS 148.51]
SMAC_06278	3		3	>ref|XP_955863.1| 40 kDa peptidyl-prolyl cis-trans isomerase [Neurospora crassa
SMAC_06282	7	20	27	>ref|XP_955850.1| hypothetical protein NCU03857 [Neurospora crassa OR74A]
SMAC_06292	11		11	>ref|XP_956543.1| hypothetical protein NCU03870 [Neurospora crassa OR74A]
SMAC_06299		3	3	>ref|XP_956549.1| eukaryotic translation initiation factor 3 subunit 2 [Neurospora
SMAC_06301	4		4	>ref|XP_960102.1| hypothetical protein NCU05842 [Neurospora crassa OR74A]
SMAC_06304	2		2	>ref|XP_961802.1| hypothetical protein NCU06530 [Neurospora crassa OR74A]
SMAC_06312	2	2	4	>ref|XP_956558.2| hypothetical protein NCU03885 [Neurospora crassa OR74A]
SMAC_06315		2	2	>ref|XP_957527.1| hypothetical protein NCU03888 [Neurospora crassa OR74A]
SMAC_06322	3	6	9	>ref|XP_957536.1| hypothetical protein NCU03897 [Neurospora crassa OR74A]
SMAC_06331	3		3	>ref|XP_957547.1| hypothetical protein NCU03908 [Neurospora crassa OR74A]
SMAC_06333		3	3	>sp|Q9P5L0.2|CYB5_NEUCR RecName: Full=Probable cytochrome b5
SMAC_06340	2		2	>ref|XP_957561.1| hydroxymethylglutaryl-CoA synthase [Neurospora crassa OR74A]
SMAC_06384		3	3	>ref|XP_959994.1| hypothetical protein NCU06132 [Neurospora crassa OR74A]
SMAC_06396	50	15	65	>ref|XP_959985.1| hypothetical protein NCU06123 [Neurospora crassa OR74A]
SMAC_06416	5	54	59	>ref|XP_959965.1| hypothetical protein NCU11301 [Neurospora crassa OR74A]
SMAC_06423	4	2	6	>ref|XP_959553.1| vacuolar protein sorting-associated protein 74 [Neurospora crassa
SMAC_06440		2	2	>ref|XP_957275.2| developmentally regulated GTP-binding protein 1 [Neurospora crassa
SMAC_06445	3	13	16	>ref|XP_001728508.1| hypothetical protein NCU11181 [Neurospora crassa OR74A]
SMAC_06469	3	29	32	>ref|XP_957823.1| hypothetical protein NCU00352 [Neurospora crassa OR74A]
SMAC_06516	8	5	13	>ref|XP_958843.1| hypothetical protein NCU04600 [Neurospora crassa OR74A]
SMAC_06524		2	2	>ref|XP_958853.1| hypothetical protein NCU04610 [Neurospora crassa OR74A]
SMAC_06526		7	7	>ref|XP_958855.1| hypothetical protein NCU04612 [Neurospora crassa OR74A]
SMAC_06535		3	3	>emb|CAD70903.1| related to epoxide hydrolase [Neurospora crassa]
SMAC_06539		2	2	>emb|CAR63507.1| E1-like activating enzyme [Sordaria macrospora]
SMAC_06549	10	9	19	>ref|XP_960908.1| 60S ribosomal protein L22 [Neurospora crassa OR74A]
SMAC_06557	4	4	8	>ref|XP_960697.1| S-(hydroxymethyl)glutathione dehydrogenase [Neurospora crassa
SMAC_06565	2		2	>ref|XP_960876.2| hypothetical protein NCU06643 [Neurospora crassa OR74A]
SMAC_06573	5		5	>ref|XP_960692.1| hypothetical protein NCU01424 [Neurospora crassa OR74A]
SMAC_06586		5	5	>ref|XP_958760.1| hypothetical protein NCU09541 [Neurospora crassa OR74A]
SMAC_06589	7		7	>ref|XP_958757.1| hypothetical protein NCU09538 [Neurospora crassa OR74A]
SMAC_06599		4	4	>ref|XP_958052.1| hypothetical protein NCU09527 [Neurospora crassa OR74A]
SMAC_06601	3	5	8	>ref|XP_960660.1| hypothetical protein NCU06732 [Neurospora crassa OR74A]
SMAC_06607	3		3	>ref|XP_960906.1| hypothetical protein NCU06726 [Neurospora crassa OR74A]
SMAC_06609	4		4	>ref|XP_960904.2| glutamine synthetase [Neurospora crassa OR74A]
SMAC_06611		2	2	>ref|XP_960902.1| tryptophanyl-tRNA synthetase [Neurospora crassa OR74A]
SMAC_06616	2	3	5	>ref|XP_960897.1| hypothetical protein NCU06717 [Neurospora crassa OR74A]
SMAC_06632		7	7	>ref|XP_961018.2| hypothetical protein NCU06703 [Neurospora crassa OR74A]
SMAC_06633	7	6	13	>ref|XP_961017.1| protein yop-1 [Neurospora crassa OR74A]
SMAC_06635	3		3	>ref|XP_961015.1| hypothetical protein NCU06700 [Neurospora crassa OR74A]
SMAC_06637	3		3	>ref|XP_961013.1| glycogenin [Neurospora crassa OR74A]
SMAC_06640	8	8	16	>ref|XP_961010.1| cytochrome c oxidase polypeptide VI, mitochondrial precursor
SMAC_06646	15	14	29	>ref|XP_961002.1| glycogen synthase [Neurospora crassa OR74A]
SMAC_06672	7	6	13	>ref|XP_957729.1| 40S ribosomal protein S7 [Neurospora crassa OR74A]
SMAC_06675	5	3	8	>ref|XP_957732.1| CTP synthase [Neurospora crassa OR74A]
SMAC_06705	8		8	>ref|XP_957765.1| 60S ribosomal protein L10a [Neurospora crassa OR74A]
SMAC_06706	3		3	>ref|XP_957766.1| hypothetical protein NCU00295 [Neurospora crassa OR74A]
SMAC_06713	2	2	4	>ref|XP_957773.2| hypothetical protein NCU00302 [Neurospora crassa OR74A]
SMAC_06728	2	5	7	>ref|XP_963510.1| hypothetical protein NCU06738 [Neurospora crassa OR74A]
SMAC_06730	5		5	>ref|XP_963512.1| hypothetical protein NCU06740 [Neurospora crassa OR74A]
SMAC_06752		5	5	>ref|XP_963533.1| sphingosine-1-phosphate lyase [Neurospora crassa OR74A]
SMAC_06774	11		11	>ref|XP_963624.2| hypothetical protein NCU06783 [Neurospora crassa OR74A]
SMAC_06775	10	7	17	>sp|O93988.1|ACL1_SORMK RecName: Full=ATP-citrate synthase subunit 1; AltName: Full=ATP-citrate
SMAC_06805		2	2	>ref|XP_965543.1| hypothetical protein NCU01912 [Neurospora crassa OR74A]
SMAC_06815		3	3	>ref|XP_965533.1| glucosamine 6-phosphate N-acetyltransferase [Neurospora crassa
SMAC_06860	3		3	>ref|XP_001222785.1| hypothetical protein CHGG_06690 [Chaetomium globosum CBS 148.51]
SMAC_06911	3		3	>ref|XP_957407.1| 40S ribosomal protein S24 [Neurospora crassa OR74A]
SMAC_06922		4	4	>ref|XP_957398.1| ADP-ribosylation factor 6 [Neurospora crassa OR74A]
SMAC_06928		3	3	>ref|XP_957390.1| mannose-6-phosphate isomerase [Neurospora crassa OR74A]
SMAC_06937	14	9	23	>ref|XP_957378.1| hypothetical protein NCU07153 [Neurospora crassa OR74A]
SMAC_06945		2	2	>ref|XP_958123.2| hypothetical protein NCU05928 [Neurospora crassa OR74A]
SMAC_06963	5	7	12	>ref|XP_958781.1| hypothetical protein NCU05937 [Neurospora crassa OR74A]
SMAC_06984		2	2	>ref|XP_958573.1| hypothetical protein NCU05959 [Neurospora crassa OR74A]
SMAC_07005	9	6	15	>ref|XP_001228536.1| hypothetical protein CHGG_10609 [Chaetomium globosum CBS 148.51]
SMAC_07013	2	4	6	>emb|CAD70981.1| probable serine-tRNA ligase, cytosolic [Neurospora crassa]
SMAC_07014		5	5	>ref|XP_955966.1| hypothetical protein NCU01444 [Neurospora crassa OR74A]
SMAC_07016	2	2	4	>ref|XP_955968.1| uracil phosphoribosyltransferase [Neurospora crassa OR74A]
SMAC_07018	2	2	4	>ref|XP_955971.1| hypothetical protein NCU01449 [Neurospora crassa OR74A]
SMAC_07020	6	4	10	>ref|XP_955974.2| 40S ribosomal protein S1 [Neurospora crassa OR74A]
SMAC_07040	3	8	11	>ref|XP_956747.1| vacuolar protein 8 [Neurospora crassa OR74A]
SMAC_07050	2		2	>ref|XP_956756.1| hypothetical protein NCU01479 [Neurospora crassa OR74A]
SMAC_07073	12	8	20	>ref|XP_963098.1| hypothetical protein NCU06247 [Neurospora crassa OR74A]
SMAC_07079	5	4	9	>ref|XP_963093.2| hypothetical protein NCU06242 [Neurospora crassa OR74A]
SMAC_07091	2		2	>ref|XP_963077.1| 60S ribosomal protein L25 [Neurospora crassa OR74A]
SMAC_07106	16	9	25	>ref|XP_962927.1| malate dehydrogenase, mitochondrial precursor [Neurospora crassa
SMAC_07107	2		2	>ref|XP_962926.1| hypothetical protein NCU06210 [Neurospora crassa OR74A]
SMAC_07117	3		3	>ref|XP_957659.1| NADH-quinone oxidoreductase chain F 1 [Neurospora crassa OR74A]
SMAC_07143		6	6	>ref|XP_961848.1| bifunctional P-450:NADPH-P450 reductase [Neurospora crassa OR74A]
SMAC_07157	3		3	>ref|XP_962190.2| hypothetical protein NCU05191 [Neurospora crassa OR74A]
SMAC_07162		5	5	>ref|XP_962003.2| chitin synthase A [Neurospora crassa OR74A]
SMAC_07169		2	2	>ref|XP_961892.2| hypothetical protein NCU05232 [Neurospora crassa OR74A]
SMAC_07180	2	3	5	>ref|XP_961881.1| NADH:ubiquinone oxidoreductase 21kD subunit [Neurospora crassa
SMAC_07196	3	2	5	>ref|XP_962203.2| hypothetical protein NCU05204 [Neurospora crassa OR74A]
SMAC_07220		2	2	>gb|AAF08294.1|AF195874_1 heterokaryon incompatibility protein HET-C [Neurospora crassa]
SMAC_07234		2	2	>ref|XP_955837.2| hypothetical protein NCU03500 [Neurospora crassa OR74A]
SMAC_07268	5	17	22	>ref|XP_958712.1| 3-ketoacyl-CoA thiolase [Neurospora crassa OR74A]
SMAC_07281	3	7	10	>ref|XP_958724.1| hypothetical protein NCU09658 [Neurospora crassa OR74A]
SMAC_07304	2		2	>ref|XP_001728129.1| hypothetical protein NCU11363 [Neurospora crassa OR74A]
SMAC_07310	4		4	>ref|XP_962852.1| hypothetical protein NCU07618 [Neurospora crassa OR74A]
SMAC_07332	14	12	26	>ref|XP_957492.1| hypothetical protein NCU04415 [Neurospora crassa OR74A]
SMAC_07333	5	11	16	>ref|XP_957491.2| hypothetical protein NCU04414 [Neurospora crassa OR74A]
SMAC_07337		5	5	>ref|XP_957487.1| hypothetical protein NCU04410 [Neurospora crassa OR74A]
SMAC_07343	6	20	26	>ref|XP_957481.1| coatomer beta subunit [Neurospora crassa OR74A]
SMAC_07347	5		5	>ref|XP_957478.1| hypothetical protein NCU04401 [Neurospora crassa OR74A]
SMAC_07365	4	7	11	>ref|XP_961840.1| hypothetical protein NCU07019 [Neurospora crassa OR74A]
SMAC_07374	3	5	8	>ref|XP_961835.1| 40S ribosomal protein S17 [Neurospora crassa OR74A]
SMAC_07386	2		2	>ref|XP_001905386.1| hypothetical protein [Podospora anserina S mat+]
SMAC_07391		7	7	>ref|XP_959515.2| hypothetical protein NCU11387 [Neurospora crassa OR74A]
SMAC_07413		7	7	>ref|XP_959817.1| squalene synthetase [Neurospora crassa OR74A]
SMAC_07415	2	5	7	>ref|XP_959815.1| hypothetical protein NCU06052 [Neurospora crassa OR74A]
SMAC_07419	6	14	20	>ref|XP_959810.1| 40S ribosomal protein S2 [Neurospora crassa OR74A]
SMAC_07431	3		3	>ref|XP_959625.1| elongation factor 1-beta [Neurospora crassa OR74A]
SMAC_07434		3	3	>ref|XP_001905325.1| hypothetical protein [Podospora anserina S mat+]
SMAC_07435	2		2	>ref|XP_959621.1| mitochondrial peroxiredoxin PRX1 [Neurospora crassa OR74A]
SMAC_07452		2	2	>sp|Q7S3C8.2|NMT_NEUCR RecName: Full=Glycylpeptide N-tetradecanoyltransferase; AltName:
SMAC_07470	2		2	>ref|XP_958048.1| vacuolar protein sorting-associated protein VPS4 [Neurospora
SMAC_07474		2	2	>ref|XP_958051.1| hypothetical protein NCU06945 [Neurospora crassa OR74A]
SMAC_07478	3		3	>ref|XP_958218.2| hypothetical protein NCU06948 [Neurospora crassa OR74A]
SMAC_07504	15	12	27	>ref|XP_959457.1| hypothetical protein NCU05899 [Neurospora crassa OR74A]
SMAC_07518		2	2	>ref|XP_959179.1| cysteine desulfurase, mitochondrial precursor [Neurospora crassa
SMAC_07533	15	17	32	>ref|XP_961573.1| vacuolar ATP synthase catalytic subunit A [Neurospora crassa
SMAC_07536	4		4	>ref|XP_961570.1| hypothetical protein NCU01204 [Neurospora crassa OR74A]
SMAC_07541	3		3	>ref|XP_001728304.1| peptidyl-prolyl cis-trans isomerase B precursor [Neurospora crassa
SMAC_07544	2	2	4	>ref|XP_961563.1| hypothetical protein NCU01197 [Neurospora crassa OR74A]
SMAC_07559		4	4	>ref|XP_961547.1| hypothetical protein NCU01181 [Neurospora crassa OR74A]
SMAC_07561	2	7	9	>ref|XP_961545.1| hypothetical protein NCU01179 [Neurospora crassa OR74A]
SMAC_07575		5	5	>ref|XP_956058.1| hypothetical protein NCU05069 [Neurospora crassa OR74A]
SMAC_07606	11	10	21	>ref|XP_956349.1| hypothetical protein NCU05041 [Neurospora crassa OR74A]
SMAC_07639	3		3	>ref|XP_960070.1| hypothetical protein NCU05810 [Neurospora crassa OR74A]
SMAC_07644	3	21	24	>ref|XP_960063.1| hypothetical protein NCU05803 [Neurospora crassa OR74A]
SMAC_07646	2	5	7	>ref|XP_960061.2| hypothetical protein NCU05801 [Neurospora crassa OR74A]
SMAC_07675	2		2	>ref|XP_955765.2| hypothetical protein NCU05001 [Neurospora crassa OR74A]
SMAC_07676	3		3	>emb|CAA33140.1| CI-1 [Neurospora crassa]
SMAC_07680	2		2	>ref|XP_955933.1| hypothetical protein NCU05006 [Neurospora crassa OR74A]
SMAC_07681	3		3	>ref|XP_955936.1| NADH:ubiquinone oxidoreductase 21.3c kD subunit [Neurospora crassa
SMAC_07758		2	2	>ref|XP_960252.1| hypothetical protein NCU07091 [Neurospora crassa OR74A]
SMAC_07771		3	3	>gb|AAD49743.1| ribonucleotide reductase large subunit [Neurospora crassa]
SMAC_07783	2		2	No hits found
SMAC_07797	5	3	8	>ref|XP_956122.2| hypothetical protein NCU03559 [Neurospora crassa OR74A]
SMAC_07812	163	172	335	>gb|EFW20718.1| isoleucyl-tRNA synthetase [Coccidioides posadasii str. Silveira]
SMAC_07817	17	16	33	>emb|CAC18309.2| related to SIS2 protein (cycle-specific gene control) [Neurospora
SMAC_07823	4	7	11	>ref|XP_961235.1| hypothetical protein NCU04244 [Neurospora crassa OR74A]
SMAC_07824	5	9	14	>ref|XP_961236.1| mitochondrial precursor protein import receptor tom70 [Neurospora
SMAC_07827	2		2	>ref|XP_961238.1| actin-2 [Neurospora crassa OR74A]
SMAC_07828	12	46	58	>ref|XP_961242.1| chitin synthase 2 [Neurospora crassa OR74A]
SMAC_07829	2	5	7	>ref|XP_961243.2| hypothetical protein NCU04252 [Neurospora crassa OR74A]
SMAC_07837		3	3	>ref|XP_961255.1| hypothetical protein NCU04264 [Neurospora crassa OR74A]
SMAC_07851		3	3	>ref|XP_961066.1| hypothetical protein NCU04276 [Neurospora crassa OR74A]
SMAC_07853	2	2	4	>ref|XP_958521.1| hypothetical protein NCU09526 [Neurospora crassa OR74A]
SMAC_07925	7	4	11	>ref|XP_958803.1| polyubiquitin [Neurospora crassa OR74A]
SMAC_07928	10	11	21	>ref|XP_958811.1| mannose-1-phosphate guanyltransferase [Neurospora crassa OR74A]
SMAC_07972	9	19	28	>ref|XP_960668.2| hypothetical protein NCU08875 [Neurospora crassa OR74A]
SMAC_08011	2		2	>ref|XP_001728273.1| hypothetical protein NCU11286 [Neurospora crassa OR74A]
SMAC_08016	6	11	17	>ref|XP_958362.1| hypothetical protein NCU07514 [Neurospora crassa OR74A]
SMAC_08028	3		3	>pir||T49760 probable cytosolic arginine-tRNA ligase [imported] - Neurospora
SMAC_08038	5	4	9	>ref|XP_963873.1| hypothetical protein NCU08114 [Neurospora crassa OR74A]
SMAC_08053	7		7	>ref|XP_965050.1| hypothetical protein NCU07503 [Neurospora crassa OR74A]
SMAC_08084		2	2	>ref|XP_957240.2| hypothetical protein NCU00116 [Neurospora crassa OR74A]
SMAC_08097	10	15	25	>ref|XP_001229857.1| heat shock protein HSP98 [Chaetomium globosum CBS 148.51]
SMAC_08100	3	3	6	>ref|XP_957225.1| hypothetical protein NCU00101 [Neurospora crassa OR74A]
SMAC_08103		2	2	>ref|XP_957219.1| hypothetical protein NCU00095 [Neurospora crassa OR74A]
SMAC_08129	2		2	>ref|XP_963178.1| hypothetical protein NCU08418 [Neurospora crassa OR74A]
SMAC_08139	2	11	13	>ref|XP_963281.1| tryptophan synthase [Neurospora crassa OR74A]
SMAC_08142	5		5	>ref|XP_001728110.1| aspartate aminotransferase, mitochondrial [Neurospora crassa
SMAC_08160	4		4	>ref|XP_963224.1| hypothetical protein NCU09469 [Neurospora crassa OR74A]
SMAC_08161	51	26	77	>sp|Q92335.2|TBA_SORMK RecName: Full=Tubulin alpha chain
SMAC_08166	5	15	20	>ref|XP_963218.1| hypothetical protein NCU09463 [Neurospora crassa OR74A]
SMAC_08173		5	5	>ref|XP_963204.1| hypothetical protein NCU09480 [Neurospora crassa OR74A]
SMAC_08176	36	32	68	>ref|XP_963201.1| ADP,ATP carrier protein [Neurospora crassa OR74A]
SMAC_08178	5		5	>ref|XP_963230.2| 40s ribosomal protein s5 [Neurospora crassa OR74A]
SMAC_08199	3		3	>ref|XP_963161.1| hypothetical protein NCU09495 [Neurospora crassa OR74A]
SMAC_08213	8	7	15	>ref|XP_958393.1| fructose-bisphosphate aldolase [Neurospora crassa OR74A]
SMAC_08248	19	15	34	>ref|XP_956305.2| hypothetical protein NCU03370 [Neurospora crassa OR74A]
SMAC_08249	2		2	>ref|XP_956307.1| nonspecific lipid-transfer protein, mitochondrial precursor [Neurospora
SMAC_08261		10	10	>ref|XP_956834.1| vesicular-fusion protein SEC18 [Neurospora crassa OR74A]
SMAC_08263	4	5	9	>ref|XP_956835.2| hypothetical protein NCU03388 [Neurospora crassa OR74A]
SMAC_08269	4		4	>ref|XP_956846.1| hypothetical protein NCU03399 [Neurospora crassa OR74A]
SMAC_08273		4	4	>gb|EFX05458.1| vacuolar ATP synthase subunit d [Grosmannia clavigera kw1407]
SMAC_08275	3	2	5	>ref|XP_956840.1| 40S ribosomal protein S0 [Neurospora crassa OR74A]
SMAC_08289	3		3	>ref|XP_959719.2| hypothetical protein NCU02399 [Neurospora crassa OR74A]
SMAC_08294	18	10	28	>ref|XP_959532.2| hypothetical protein NCU02404 [Neurospora crassa OR74A]
SMAC_08297	8	12	20	>ref|XP_959535.2| dihydrolipoyl dehydrogenase, mitochondrial precursor [Neurospora
SMAC_08299		5	5	>ref|XP_959537.2| hypothetical protein NCU02409 [Neurospora crassa OR74A]
SMAC_08316		2	2	>ref|XP_959433.2| nucleolar essential protein 1 [Neurospora crassa OR74A]
SMAC_08323	7		7	>ref|XP_959440.1| histone H2B [Neurospora crassa OR74A]
SMAC_08324	9		9	>ref|XP_959442.1| histone H2A [Neurospora crassa OR74A]
SMAC_08329	3	3	6	>emb|CAD70818.1| conserved hypothetical protein [Neurospora crassa]
SMAC_08340	3		3	>ref|XP_959210.1| hypothetical protein NCU04667 [Neurospora crassa OR74A]
SMAC_08364	4		4	>ref|XP_960945.1| hypothetical protein NCU01388 [Neurospora crassa OR74A]
SMAC_08400	11	6	17	>ref|XP_958408.1| malate dehydrogenase, mitochondrial precursor [Neurospora crassa
SMAC_08404	3		3	>ref|XP_001728268.1| hypothetical protein NCU11129 [Neurospora crassa OR74A]
SMAC_08433		2	2	>ref|XP_001905476.1| hypothetical protein [Podospora anserina S mat+]
SMAC_08441	5	8	13	>ref|XP_956054.1| hypothetical protein NCU03463 [Neurospora crassa OR74A]
SMAC_08457	3	2	5	>ref|XP_958622.1| hypothetical protein NCU09897 [Neurospora crassa OR74A]
SMAC_08461	4		4	>ref|XP_957869.1| hypothetical protein NCU10073 [Neurospora crassa OR74A]
SMAC_08468	5	14	19	>ref|XP_964068.1| hypothetical protein NCU09808 [Neurospora crassa OR74A]
SMAC_08474	2	2	4	>ref|XP_964074.1| hypothetical protein NCU09814 [Neurospora crassa OR74A]
SMAC_08476	4	7	11	>ref|XP_963756.1| cytochrome c1, mitochondrial precursor [Neurospora crassa OR74A]
SMAC_08484		3	3	>ref|XP_963925.1| protein HMF1 [Neurospora crassa OR74A]
SMAC_08522	6	3	9	>ref|XP_958309.1| hypothetical protein NCU09910 [Neurospora crassa OR74A]
SMAC_08545	3	4	7	>ref|XP_959880.1| eukaryotic translation initiation factor 3 subunit 6 [Neurospora
SMAC_08560		2	2	No hits found
SMAC_08577		4	4	>ref|XP_962098.1| dolichol-phosphate mannosyltransferase [Neurospora crassa OR74A]
SMAC_08580		6	6	>ref|XP_962104.2| hypothetical protein NCU07971 [Neurospora crassa OR74A]
SMAC_08587	4		4	only self as hit
SMAC_08598	2		2	>ref|XP_001227518.1| hypothetical protein CHGG_09591 [Chaetomium globosum CBS 148.51]
SMAC_08623	30	35	65	>ref|XP_958036.1| hypothetical protein NCU09450 [Neurospora crassa OR74A]
SMAC_08658	2	6	8	>ref|XP_958502.1| hypothetical protein NCU09283 [Neurospora crassa OR74A]
SMAC_08662	5	10	15	>ref|XP_958499.1| hypothetical protein NCU09280 [Neurospora crassa OR74A]
SMAC_08663	2		2	>ref|XP_958498.1| laccase precursor [Neurospora crassa OR74A]
SMAC_08677		3	3	>ref|XP_957104.1| vacuolar ATP synthase subunit G [Neurospora crassa OR74A]
SMAC_08713	2	3	5	>ref|XP_958926.1| fructose-2,6-bisphosphatase [Neurospora crassa OR74A]
SMAC_08733	8	18	26	>ref|XP_959939.1| phosphatidylinositol-4-phosphate 5-kinase its3 [Neurospora crassa
SMAC_08751	2		2	>ref|XP_959924.1| NADH:ubiquinone oxidoreductase 21.3kD subunit 21.3b [Neurospora
SMAC_08770	6	7	13	>ref|XP_956635.1| hypothetical protein NCU05137 [Neurospora crassa OR74A]
SMAC_08796	3	3	6	>ref|XP_963604.1| hypothetical protein NCU08743 [Neurospora crassa OR74A]
SMAC_08842	8	10	18	>ref|XP_957291.1| glycyl-tRNA synthetase 1 [Neurospora crassa OR74A]
SMAC_08845		2	2	>ref|XP_957296.1| eukaryotic peptide chain release factor subunit 1 [Neurospora
SMAC_08848	4		4	>ref|XP_957299.2| 60S ribosomal protein L2 [Neurospora crassa OR74A]
SMAC_08853		2	2	>ref|XP_957304.2| NADH:ubiquinone oxidoreductase 14.8kD subunit [Neurospora crassa
SMAC_08869	19	17	36	>ref|XP_956862.1| aldehyde dehydrogenase [Neurospora crassa OR74A]
SMAC_08874		2	2	>ref|XP_956712.1| hypothetical protein NCU03426 [Neurospora crassa OR74A]
SMAC_08885	4		4	>ref|XP_957355.1| hypothetical protein NCU06464 [Neurospora crassa OR74A]
SMAC_08900	26	46	72	>ref|XP_963366.1| heat shock 70 kDa protein [Neurospora crassa OR74A]
SMAC_08906	8	8	16	>ref|XP_963374.1| protein SEY1 [Neurospora crassa OR74A]
SMAC_08932	2	2	4	>ref|XP_959081.1| hypothetical protein NCU09171 [Neurospora crassa OR74A]
SMAC_08935	3	3	6	>ref|XP_959084.1| hypothetical protein NCU09174 [Neurospora crassa OR74A]
SMAC_09034	7	6	13	>ref|XP_959745.1| peroxidase/catalase 2 [Neurospora crassa OR74A]
SMAC_09041	10	8	18	>ref|XP_959113.2| glutamine synthetase [Neurospora crassa OR74A]
SMAC_09047	2	6	8	>ref|XP_962786.1| hypothetical protein NCU07659 [Neurospora crassa OR74A]
SMAC_09048		7	7	>ref|XP_962785.2| hypothetical protein NCU07658 [Neurospora crassa OR74A]
SMAC_09106		3	3	>ref|XP_001222847.1| hypothetical protein CHGG_06752 [Chaetomium globosum CBS 148.51]
SMAC_09107	2		2	>ref|XP_965223.2| hypothetical protein NCU08092 [Neurospora crassa OR74A]
SMAC_09126	18	16	34	>ref|XP_962166.2| glycogen phosphorylase [Neurospora crassa OR74A]
SMAC_09127	5		5	>ref|XP_962163.2| mitogen-activated protein kinase sty1 [Neurospora crassa OR74A]
SMAC_09140		3	3	>sp|Q9C2R2.2|CCR4_NEUCR RecName: Full=Glucose-repressible alcohol dehydrogenase transcriptional
SMAC_09155	12		12	>emb|CBI60094.1| unnamed protein product [Sordaria macrospora]
SMAC_09169	2		2	>ref|XP_959482.1| hypothetical protein NCU02319 [Neurospora crassa OR74A]
SMAC_09176	6	3	9	>ref|XP_958354.1| acetyl-CoA hydrolase [Neurospora crassa OR74A]
SMAC_09193	31	57	88	>ref|XP_959849.1| hypothetical protein NCU05858 [Neurospora crassa OR74A]
SMAC_09267	4		4	>ref|XP_961861.1| hypothetical protein NCU08821 [Neurospora crassa OR74A]
SMAC_09275	3	3	6	>ref|XP_961863.2| GTPase NRas precursor [Neurospora crassa OR74A]
SMAC_09292	2		2	>ref|XP_959844.1| hypothetical protein NCU05853 [Neurospora crassa OR74A]
SMAC_09305	9		9	>ref|XP_960124.1| hypothetical protein NCU09785 [Neurospora crassa OR74A]
SMAC_09309		2	2	>sp|D1ZRH0.1|PURA_SORMK RecName: Full=Adenylosuccinate synthetase; Short=AMPSase; Short=AdSS;
SMAC_09325		2	2	>ref|XP_963013.1| hypothetical protein NCU08531 [Neurospora crassa OR74A]
SMAC_09350		2	2	>ref|XP_963409.1| hypothetical protein NCU08439 [Neurospora crassa OR74A]
SMAC_09367		4	4	>ref|XP_963176.1| hypothetical protein NCU09598 [Neurospora crassa OR74A]
SMAC_09495		2	2	>ref|XP_956726.1| hypothetical protein NCU03440 [Neurospora crassa OR74A]
SMAC_09536	2		2	>ref|XP_958019.1| hypothetical protein NCU09904 [Neurospora crassa OR74A]
SMAC_09539	6	2	8	>ref|XP_960088.1| hypothetical protein NCU05828 [Neurospora crassa OR74A]
SMAC_09545	8	4	12	>ref|XP_960101.1| hypothetical protein NCU05841 [Neurospora crassa OR74A]
SMAC_09548	3	2	5	>ref|XP_960097.1| hypothetical protein NCU05837 [Neurospora crassa OR74A]
SMAC_09567	2	8	10	>ref|XP_963017.1| acetyl-CoA carboxylase [Neurospora crassa OR74A]
SMAC_09603	3	2	5	>ref|XP_959307.2| hypothetical protein NCU08217 [Neurospora crassa OR74A]
SMAC_09625	2		2	>ref|XP_960312.1| hypothetical protein NCU07129 [Neurospora crassa OR74A]
SMAC_09737	13	6	19	No hits found
SMAC_09744		3	3	No hits found
SMAC_09788	6	3	9	>emb|CBI60094.1| unnamed protein product [Sordaria macrospora]
SMAC_09840	11	3	14	>ref|XP_960102.1| hypothetical protein NCU05842 [Neurospora crassa OR74A]
SMAC_12071	2		2	>ref|XP_956166.1| hypothetical protein NCU00481 [Neurospora crassa OR74A]
SMAC_12083	6		6	>ref|XP_957271.2| ATP synthase delta chain, mitochondrial precursor [Neurospora
SMAC_12117	5		5	>emb|CAD21497.1| hypothetical protein [Neurospora crassa]
SMAC_12120		2	2	>ref|XP_958560.1| hypothetical protein NCU09056 [Neurospora crassa OR74A]
SMAC_12585	6	3	9	>ref|XP_001728087.1| hypothetical protein NCU11369 [Neurospora crassa OR74A]
SMAC_12594	4		4	>ref|XP_001728346.1| hypothetical protein NCU11259 [Neurospora crassa OR74A]
SMAC_12601	4		4	>ref|XP_960516.1| 60S ribosomal protein L13 [Neurospora crassa OR74A]
SMAC_12602	6	9	15	>ref|XP_001728298.1| hypothetical protein NCU10732 [Neurospora crassa OR74A]
SMAC_12621		2	2	>ref|XP_001221474.1| hypothetical protein CHGG_05379 [Chaetomium globosum CBS 148.51]
SMAC_12670		2	2	>emb|CAA32799.1| cytochrome oxidase subunit I [Neurospora crassa]
SMAC_12689	3	5	8	>sp|P00411.1|COX2_NEUCR RecName: Full=Cytochrome c oxidase subunit 2; AltName: Full=Cytochrome
SMAC_12706		3	3	>ref|XP_960064.2| 60S ribosomal protein L19 [Neurospora crassa OR74A]
SMAC_12708		6	6	>ref|XP_963146.2| GTP-binding protein ypt1 [Neurospora crassa OR74A]
SMAC_12755		3	3	>emb|CAB91726.2| probable glutamate decarboxylase [Neurospora crassa]
SMAC_12785		3	3	>ref|XP_955769.1| hypothetical protein NCU03482 [Neurospora crassa OR74A]
SMAC_12808		6	6	>ref|XP_002483746.1| NB-ARC and TPR domain protein [Talaromyces stipitatus ATCC 10500]
