# Supplementary material for: PRO40 Is a Scaffold Protein of the Cell Wall Integrity Pathway, Linking the MAP Kinase Module to the Upstream Activator Protein Kinase C
Source: PLoS Genet. 2014 Sep 4;10(9):e1004582. doi: 10.1371/journal.pgen.1004582 (PMC4154660; doi:10.1371/journal.pgen.1004582)
Supplement: Table S5 — Evaluation of significance of PRO40 interaction partners. (XLSX) [file pgen.1004582.s016.xlsx]

## Sheet: Tabelle1
S. macrospora	# spectral counts			S	# spectral counts		S	Ratio	best hit blastp vs. nr (not self), e-value<e-05
Locus Tag	PRO40_1	PRO40_2	PRO40_3		wt_1	wt_2
SMAC_00014	8	0	7	15	12	9	21	0.468344	>ref|XP_963313.1| succinyl-CoA ligase beta-chain [Neurospora crassa OR74A]
SMAC_00067	6	3	3	12	3	0	3	3.00714	>ref|XP_963102.1| hypothetical protein NCU06251 [Neurospora crassa OR74A]
SMAC_00095	14	7	4	25	5	2	7	2.7409	>ref|XP_962883.1| hypothetical protein NCU06279 [Neurospora crassa OR74A]
SMAC_00109	15	4	15	34	6	11	17	1.44844	>ref|XP_001907915.1| hypothetical protein [Podospora anserina S mat+]
SMAC_00131	12	3	6	21	4	4	8	1.87633	>ref|XP_956151.2| hypothetical protein NCU00040 [Neurospora crassa OR74A]
SMAC_00134	15	4	4	23	3	4	7	2.36914	>gb|EFQ28562.1| calcineurin-like phosphoesterase [Glomerella graminicola M1.001]
SMAC_00176	0	2	2	4	0	0	0		>ref|XP_959156.1| hypothetical protein NCU09212 [Neurospora crassa OR74A]
SMAC_00211	15	6	15	36	15	0	15	1.74324	>ref|XP_001221133.1| hypothetical protein CHGG_01912 [Chaetomium globosum CBS 148.51]
SMAC_00229	6	3	6	15	5	6	11	1.0379	>ref|XP_965144.2| inorganic pyrophosphatase [Neurospora crassa OR74A]
SMAC_00314	42	21	28	91	33	57	90	0.77884	>ref|XP_957994.2| glucosamine-fructose-6-phosphate aminotransferase [Neurospora
SMAC_00315	7	2	3	12	4	7	11	0.794447	>ref|XP_958860.2| hypothetical protein NCU07367 [Neurospora crassa OR74A]
SMAC_00329	3	0	9	12	5	0	5	1.62116	>ref|XP_958873.1| eukaryotic translation initiation factor 3 [Neurospora crassa
SMAC_00364	8	3	0	11	0	0	0		>ref|XP_958415.1| hypothetical protein NCU07414 [Neurospora crassa OR74A]
SMAC_00367	16	5	18	39	11	0	11	2.52056	>ref|XP_958421.2| eIF4A [Neurospora crassa OR74A]
SMAC_00379	13	7	9	29	33	21	54	0.412265	>ref|XP_957959.1| enolase [Neurospora crassa OR74A]
SMAC_00384	2	0	2	4	9	4	13	0.20182	>ref|XP_959167.1| protein disulfide-isomerase precursor [Neurospora crassa OR74A]
SMAC_00424	3	2	0	5	0	5	5	0.841532	>ref|XP_964047.1| U2 snRNP component prp10 [Neurospora crassa OR74A]
SMAC_00437	4	3	0	7	6	6	12	0.488612	>ref|XP_964306.1| ATP synthase subunit 4, mitochondrial precursor [Neurospora crassa
SMAC_00496	6	0	7	13	8	4	12	0.716278	>ref|XP_965341.1| homoisocitrate dehydrogenase, mitochondrial precursor [Neurospora
SMAC_00501	8	4	15	27	16	10	26	0.774095	>ref|XP_965630.2| minor allergen Alt a 7 [Neurospora crassa OR74A]
SMAC_00541	10	10	0	20	7	0	7	2.44806	>emb|CBI60666.1| unnamed protein product [Sordaria macrospora]
SMAC_00604	7	0	2	9	8	8	16	0.353876	>ref|XP_964130.1| 26S protease regulatory subunit 7 [Neurospora crassa OR74A]
SMAC_00616	8	0	19	27	9	18	27	0.691085	>ref|XP_964471.1| hypothetical protein NCU02815 [Neurospora crassa OR74A]
SMAC_00625	8	0	11	19	13	16	29	0.440721	>ref|XP_964462.1| 14-3-3 protein 7 [Neurospora crassa OR74A]
SMAC_00630	6	0	11	17	9	6	15	0.766054	>ref|XP_964466.2| eukaryotic translation initiation factor 2 gamma subunit [Neurospora
SMAC_00633	11	5	17	33	0	3	3	8.40699	>ref|XP_964469.1| hypothetical protein NCU02813 [Neurospora crassa OR74A]
SMAC_00640	53	57	72	182	76	71	147	1.01564	No hits found
SMAC_00695	4	0	6	10	7	6	13	0.517181	>ref|XP_960155.1| phosphoenolpyruvate carboxykinase [Neurospora crassa OR74A]
SMAC_00702	29	15	59	103	57	38	95	0.809476	>ref|XP_960450.1| hypothetical protein NCU05488 [Neurospora crassa OR74A]
SMAC_00737	5	3	11	19	2	15	17	0.861943	>ref|XP_001905745.1| hypothetical protein [Podospora anserina S mat+]
SMAC_00760	75	100	64	239	138	105	243	0.846662	>ref|XP_962618.1| hypothetical protein NCU06978 [Neurospora crassa OR74A]
SMAC_00761	8	3	2	13	0	6	6	1.65793	>ref|XP_962616.1| dynein heavy chain [Neurospora crassa OR74A]
SMAC_00774	15	4	0	19	0	5	5	2.79425	>ref|XP_962608.1| hypothetical protein NCU06968 [Neurospora crassa OR74A]
SMAC_00799	4	0	4	8	2	0	2	2.587	>ref|XP_962118.1| ubiquitin-conjugating enzyme E2 15 [Neurospora crassa OR74A]
SMAC_00823	9	3	5	17	12	3	15	0.820634	>ref|XP_962141.2| hypothetical protein NCU07287 [Neurospora crassa OR74A]
SMAC_00840	22	10	4	36	4	6	10	2.77817	>ref|XP_962465.1| fatty acid synthase beta subunit dehydratase [Neurospora crassa
SMAC_00841	21	6	8	35	2	3	5	5.08966	>ref|XP_962466.1| fatty acid synthase alpha subunit reductase [Neurospora crassa
SMAC_00852	39	9	19	67	18	17	35	1.358	>ref|XP_962286.2| elongation factor 2 [Neurospora crassa OR74A]
SMAC_00855	15	0	6	21	13	14	27	0.495543	>ref|XP_962283.1| isocitrate dehydrogenase subunit 2, mitochondrial precursor [Neurospora
SMAC_00901	6	0	4	10	0	3	3	2.21827	>ref|XP_962532.2| developmental regulator flbA [Neurospora crassa OR74A]
SMAC_00938	4	2	6	12	7	4	11	0.816311	>ref|XP_961905.1| eukaryotic translation initiation factor 2 alpha subunit [Neurospora
SMAC_00950	6	0	8	14	3	5	8	1.17966	>ref|XP_962242.1| GTP-binding protein SAS1 [Neurospora crassa OR74A]
SMAC_00989	8	6	7	21	9	8	17	0.985167	>ref|XP_962395.2| hypothetical protein NCU06361 [Neurospora crassa OR74A]
SMAC_00993	8	3	2	13	3	8	11	0.89274	>ref|XP_962389.1| hypothetical protein NCU06355 [Neurospora crassa OR74A]
SMAC_01064	12	5	9	26	3	0	3	6.34371	>ref|XP_962546.1| hypothetical protein NCU06284 [Neurospora crassa OR74A]
SMAC_01089	4	0	2	6	0	0	0		>ref|XP_956922.1| hypothetical protein NCU04511 [Neurospora crassa OR74A]
SMAC_01126	4	2	0	6	3	0	3	1.53528	>ref|XP_957048.1| hypothetical protein NCU04479 [Neurospora crassa OR74A]
SMAC_01145	2	0	2	4	0	0	0		>ref|XP_957032.1| hypothetical protein NCU11296 [Neurospora crassa OR74A]
SMAC_01158	12	3	10	25	2	13	15	1.21354	>ref|XP_955907.1| hypothetical protein NCU04449 [Neurospora crassa OR74A]
SMAC_01159	8	2	5	15	5	6	11	0.977307	>ref|XP_955906.2| T-complex protein 1 subunit alpha [Neurospora crassa OR74A]
SMAC_01165	12	10	24	46	12	15	27	1.33806	>ref|XP_957520.1| hypothetical protein NCU04443 [Neurospora crassa OR74A]
SMAC_01191	20	4	13	37	6	4	10	2.59086	>ref|XP_001258624.1| short chain dehydrogenase (AtsC), putative [Neosartorya fischeri
SMAC_01205	17	21	31	69	18	15	33	1.71603	>ref|XP_962080.1| hypothetical protein NCU07947 [Neurospora crassa OR74A]
SMAC_01206	0	3	3	6	9	0	9	0.609521	>ref|XP_962081.1| hypothetical protein NCU07948 [Neurospora crassa OR74A]
SMAC_01214	6	7	18	31	11	11	22	1.12007	>ref|XP_965392.1| sterol 24-C-methyltransferase [Neurospora crassa OR74A]
SMAC_01257	0	2	3	5	2	20	22	0.20678	>ref|XP_964727.2| hypothetical protein NCU00566 [Neurospora crassa OR74A]
SMAC_01258	25	8	11	44	11	6	17	1.88153	>ref|XP_964728.1| arg-6 protein, mitochondrial precursor [Neurospora crassa OR74A]
SMAC_01265	4	0	3	7	4	4	8	0.571706	>ref|XP_964736.1| glucokinase [Neurospora crassa OR74A]
SMAC_01267	11	4	10	25	3	6	9	2.06493	>ref|XP_964734.2| hypothetical protein NCU00573 [Neurospora crassa OR74A]
SMAC_01284	5	3	2	10	0	0	0		>ref|XP_965733.1| COP9 signalosome complex subunit 2 [Neurospora crassa OR74A]
SMAC_01299	3	0	12	15	10	10	20	0.522793	>ref|XP_965754.1| hypothetical protein NCU00614 [Neurospora crassa OR74A]
SMAC_01321	13	0	3	16	11	19	30	0.335427	>ref|XP_965776.1| ATP synthase D chain, mitochondrial [Neurospora crassa OR74A]
SMAC_01351	4	0	7	11	8	4	12	0.616554	>dbj|BAF62454.1| subtilisin-like serine protease [Acremonium sp. F11177]
SMAC_01356	2	2	2	6	0	2	2	2.53289	>ref|XP_965817.1| hypothetical protein NCU00677 [Neurospora crassa OR74A]
SMAC_01367	61	23	10	94	18	16	34	2.06919	>ref|XP_965835.1| hypothetical protein NCU00695 [Neurospora crassa OR74A]
SMAC_01453	2	0	4	6	2	0	2	1.99771	>ref|XP_964924.1| hypothetical protein NCU00768 [Neurospora crassa OR74A]
SMAC_01458	12	4	14	30	9	14	23	0.958132	>ref|XP_964931.2| isocitrate dehydrogenase subunit 1, mitochondrial precursor [Neurospora
SMAC_01459	6	0	3	9	6	5	11	0.524311	>sp|P00440.5|TYRO_NEUCR RecName: Full=Tyrosinase; AltName: Full=Monophenol monooxygenase;
SMAC_01474	13	5	10	28	6	12	18	1.1644	>ref|XP_964949.2| hypothetical protein NCU00793 [Neurospora crassa OR74A]
SMAC_01480	6	2	9	17	4	7	11	1.13483	>ref|XP_963801.1| hypothetical protein NCU00801 [Neurospora crassa OR74A]
SMAC_01502	6	0	5	11	9	13	22	0.329609	>ref|XP_964366.2| 26S proteasome regulatory subunit [Neurospora crassa OR74A]
SMAC_01557	3	0	2	5	2	0	2	1.58814	>ref|XP_964783.2| hypothetical protein NCU00867 [Neurospora crassa OR74A]
SMAC_01567	16	3	11	30	6	4	10	2.09282	>ref|XP_964796.2| hypothetical protein NCU00880 [Neurospora crassa OR74A]
SMAC_01576	2	0	5	7	2	4	6	0.807729	>ref|XP_964806.1| hypothetical protein NCU00890 [Neurospora crassa OR74A]
SMAC_01583	4	0	2	6	0	5	5	0.788946	>ref|XP_964812.1| hypothetical protein NCU00896 [Neurospora crassa OR74A]
SMAC_01601	7	8	23	38	19	26	45	0.669039	>ref|XP_963707.1| hypothetical protein NCU08332 [Neurospora crassa OR74A]
SMAC_01603	17	2	2	21	0	4	4	3.58141	>ref|XP_965237.1| hypothetical protein NCU08334 [Neurospora crassa OR74A]
SMAC_01605	12	3	14	29	28	15	43	0.479775	>ref|XP_001728186.1| succinate dehydrogenase flavoprotein subunit, mitochondrial precursor
SMAC_01609	13	2	12	27	4	8	12	1.57777	>ref|XP_965243.1| ADP-ribosylation factor 1 [Neurospora crassa OR74A]
SMAC_01624	2	0	4	6	0	0	0		>ref|XP_001728187.1| hypothetical protein NCU11325 [Neurospora crassa OR74A]
SMAC_01630	2	0	2	4	3	7	10	0.267195	>ref|XP_965261.1| hypothetical protein NCU08358 [Neurospora crassa OR74A]
SMAC_01661	28	16	8	52	11	6	17	2.39865	>ref|XP_957888.2| hypothetical protein NCU09931 [Neurospora crassa OR74A]
SMAC_01691	4	2	0	6	3	5	8	0.592551	>ref|XP_962070.1| NADH:ubiquinone oxidoreductase 29.9kD subunit [Neurospora crassa
SMAC_01714	6	7	0	13	2	0	2	5.70309	>ref|XP_961911.2| eukaryotic translation initiation factor 5A [Neurospora crassa
SMAC_01730	8	0	2	10	8	4	12	0.51807	>ref|XP_961826.1| ATP-dependent protease La [Neurospora crassa OR74A]
SMAC_01764	41	36	31	108	26	31	57	1.5554	>ref|XP_957457.1| hypothetical protein NCU04380 [Neurospora crassa OR74A]
SMAC_01774	4	0	4	8	4	0	4	1.2935	>ref|XP_956143.1| ubiquitin-activating enzyme E1 1 [Neurospora crassa OR74A]
SMAC_01794	5	0	2	7	0	0	0		>ref|XP_001728545.1| hypothetical protein NCU11050 [Neurospora crassa OR74A]
SMAC_01799	4	3	0	7	0	19	19	0.315938	>ref|XP_956331.2| chitin synthase 6 [Neurospora crassa OR74A]
SMAC_01800	2	2	3	7	3	40	43	0.134518	>ref|XP_956333.2| hypothetical protein NCU04352 [Neurospora crassa OR74A]
SMAC_01802	4	0	3	7	0	0	0		>ref|XP_956330.1| hypothetical protein NCU04349 [Neurospora crassa OR74A]
SMAC_01835	5	0	3	8	0	4	4	1.32494	>ref|XP_962671.1| vacuolar protein-sorting protein BRO1 [Neurospora crassa OR74A]
SMAC_01839	15	5	3	23	8	0	8	2.07171	>ref|XP_962667.1| hypothetical protein NCU07997 [Neurospora crassa OR74A]
SMAC_01862	7	0	5	12	0	2	2	4.00493	>emb|CAB51808.1| Spo76 protein [Sordaria macrospora]
SMAC_01876	2	0	5	7	0	0	0		>ref|XP_956704.2| guanine nucleotide-binding protein beta subunit [Neurospora crassa
SMAC_01896	6	0	3	9	3	5	8	0.726672	>ref|XP_956780.1| NAD-specific glutamate dehydrogenase [Neurospora crassa OR74A]
SMAC_01898	9	0	6	15	6	0	6	1.58814	>sp|Q7RXY1.1|RL32_NEUCR RecName: Full=60S ribosomal protein L32
SMAC_01899	3	0	2	5	2	0	2	1.58814	>ref|XP_956784.1| hypothetical protein NCU00465 [Neurospora crassa OR74A]
SMAC_01911	2	0	7	9	10	3	13	0.474828	>ref|XP_956796.1| carboxypeptidase Y precursor [Neurospora crassa OR74A]
SMAC_01919	21	19	17	57	8	14	22	2.13953	>ref|XP_001728513.1| protein phosphatase PP2A regulatory subunit A [Neurospora crassa
SMAC_01921	15	4	3	22	5	4	9	1.75196	>ref|XP_956174.2| cytoplasmic ribosomal protein subunit S3 [Neurospora crassa OR74A]
SMAC_01924	11	10	0	21	7	4	11	1.63848	>ref|XP_956178.1| hypothetical protein NCU00493 [Neurospora crassa OR74A]
SMAC_01942	5	0	4	9	3	0	3	1.9211	>ref|XP_959016.1| hypothetical protein NCU08988 [Neurospora crassa OR74A]
SMAC_01952	13	0	7	20	0	2	2	6.59462	>ref|XP_959025.1| repressible alkaline phosphatase precursor [Neurospora crassa
SMAC_01988	7	3	10	20	8	12	20	0.747376	>ref|XP_958612.1| T-complex protein 1 subunit theta [Neurospora crassa OR74A]
SMAC_02092	7	3	3	13	0	0	0		>ref|XP_962936.1| hypothetical protein NCU07815 [Neurospora crassa OR74A]
SMAC_02109	2	0	2	4	0	4	4	0.677521	>ref|XP_962951.1| 40S ribosomal protein S14 [Neurospora crassa OR74A]
SMAC_02110	18	14	26	58	8	11	19	2.41387	>ref|XP_962952.1| eukaryotic translation initiation factor 3 [Neurospora crassa
SMAC_02133	4	2	0	6	5	3	8	0.585707	>ref|XP_963120.1| hypothetical protein NCU07859 [Neurospora crassa OR74A]
SMAC_02142	4	0	7	11	2	12	14	0.541556	>ref|XP_963129.1| hypothetical protein NCU07868 [Neurospora crassa OR74A]
SMAC_02147	8	0	3	11	2	2	4	1.74639	>ref|XP_962723.2| hypothetical protein NCU07874 [Neurospora crassa OR74A]
SMAC_02183	9	4	4	17	3	3	6	2.15184	>ref|XP_957310.2| MAP kinase kinase [Neurospora crassa OR74A]
SMAC_02191	0	2	2	4	0	0	0		>ref|XP_957320.1| hypothetical protein NCU06429 [Neurospora crassa OR74A]
SMAC_02193	8	5	0	13	8	0	8	1.29201	>ref|XP_001908384.1| hypothetical protein [Podospora anserina S mat+]
SMAC_02218	6	4	6	16	3	2	5	2.49704	>ref|XP_957348.1| asparaginyl-tRNA synthetase [Neurospora crassa OR74A]
SMAC_02255	5	4	9	18	7	3	10	1.39721	No hits found
SMAC_02261	5	0	2	7	4	4	8	0.557007	No hits found
SMAC_02293	5	4	13	22	13	15	28	0.60759	>ref|XP_956183.1| beta-glucosidase [Neurospora crassa OR74A]
SMAC_02307	15	6	19	40	9	19	28	1.06738	>ref|XP_956250.1| 26S proteasome regulatory subunit RPN8 [Neurospora crassa OR74A]
SMAC_02340	4	2	4	10	5	17	22	0.349667	>ref|XP_956507.1| hypothetical protein NCU01596 [Neurospora crassa OR74A]
SMAC_02347	5	0	19	24	19	22	41	0.408153	>ref|XP_956517.1| hypothetical protein NCU01606 [Neurospora crassa OR74A]
SMAC_02362	2	0	5	7	2	2	4	1.20221	>ref|XP_956004.2| hypothetical protein NCU01636 [Neurospora crassa OR74A]
SMAC_02381	4	4	10	18	6	11	17	0.842202	>emb|CAB99181.1| related to long-chain-fatty-acid--CoA ligase FAA2 [Neurospora
SMAC_02388	4	0	5	9	0	5	5	1.23158	>ref|XP_956872.1| acetolactate synthase small subunit, mitochondrial precursor
SMAC_02395	4	0	6	10	7	5	12	0.559116	>ref|XP_956880.2| hypothetical protein NCU01674 [Neurospora crassa OR74A]
SMAC_02399	19	11	7	37	15	23	38	0.771032	>ref|XP_956886.1| H+-transporting ATPase [Neurospora crassa OR74A]
SMAC_02421	801	683	1014	2498	344	319	663	3.01309	>emb|CAB92645.2| related to 6-phosphofructo-2-kinase [Neurospora crassa]
SMAC_02441	5	0	4	9	7	2	9	0.646894	>ref|XP_957179.2| hypothetical protein NCU01756 [Neurospora crassa OR74A]
SMAC_02442	25	14	69	108	31	53	84	0.969003	>ref|XP_957177.1| alcohol dehydrogenase I [Neurospora crassa OR74A]
SMAC_02458	5	2	0	7	3	0	3	1.73171	>ref|XP_957199.1| 60S ribosomal protein L15 [Neurospora crassa OR74A]
SMAC_02502	32	10	16	58	11	30	41	1.04366	>ref|XP_955917.2| exportin-1 [Neurospora crassa OR74A]
SMAC_02507	6	0	4	10	3	2	5	1.29402	>ref|XP_956608.1| hypothetical protein NCU01824 [Neurospora crassa OR74A]
SMAC_02509	11	4	10	25	4	0	4	4.50542	>ref|XP_956611.1| 60S ribosomal protein L27 [Neurospora crassa OR74A]
SMAC_02519	4	6	4	14	5	7	12	1.02037	>ref|XP_956627.2| T-complex protein 1 subunit gamma [Neurospora crassa OR74A]
SMAC_02537	4	0	3	7	0	0	0		>ref|XP_960742.1| hypothetical protein NCU03662 [Neurospora crassa OR74A]
SMAC_02551	8	6	6	20	8	14	22	0.734205	>ref|XP_961466.1| hypothetical protein NCU03690 [Neurospora crassa OR74A]
SMAC_02588	8	0	4	12	6	7	13	0.593842	>ref|XP_961513.1| elongation factor Tu, mitochondrial precursor [Neurospora crassa
SMAC_02606	18	0	6	24	5	5	10	1.51771	>ref|XP_961104.1| 60S ribosomal protein L4-A [Neurospora crassa OR74A]
SMAC_02626	10	6	21	37	15	22	37	0.761856	>emb|CAC28819.1| probable glycerone kinase isoform [Neurospora crassa]
SMAC_02633	13	5	6	24	4	4	8	2.23932	>emb|CAC28812.1| related to B56-delta regulatory subunit of protein phosphatase
SMAC_02648	11	3	9	23	0	8	8	2.12044	>sp|Q05681.2|PP2B_NEUCR RecName: Full=Serine/threonine-protein phosphatase 2B catalytic
SMAC_02651	8	0	4	12	0	2	2	3.94473	>ref|XP_961195.2| 60S ribosomal protein L28 [Neurospora crassa OR74A]
SMAC_02671	41	9	34	84	31	21	52	1.1406	>ref|XP_961215.1| elongation factor 1-gamma [Neurospora crassa OR74A]
SMAC_02690	10	3	0	13	3	4	7	1.35897	>ref|XP_961614.1| hypothetical protein NCU11274 [Neurospora crassa OR74A]
SMAC_02692	8	2	2	12	3	6	9	0.959201	>ref|XP_961616.1| hypothetical protein NCU11273 [Neurospora crassa OR74A]
SMAC_02708	7	3	7	17	0	4	4	3.25471	>ref|XP_961633.1| hypothetical protein NCU01021 [Neurospora crassa OR74A]
SMAC_02792	10	0	4	14	2	3	5	1.79074	>ref|XP_963869.2| hypothetical protein NCU03061 [Neurospora crassa OR74A]
SMAC_02832	8	3	9	20	5	6	11	1.3447	>ref|XP_964959.1| 6-phosphogluconate dehydrogenase [Neurospora crassa OR74A]
SMAC_02833	2	0	2	4	0	0	0		>ref|XP_964960.1| hypothetical protein NCU03101 [Neurospora crassa OR74A]
SMAC_02840	5	4	15	24	10	4	14	1.30313	>ref|XP_964967.2| hypothetical protein NCU03108 [Neurospora crassa OR74A]
SMAC_02856	19	10	17	46	15	25	40	0.885423	>ref|XP_964984.1| hypothetical protein NCU03125 [Neurospora crassa OR74A]
SMAC_02949	3	0	4	7	0	3	3	1.60095	>ref|XP_965329.1| hypothetical protein NCU03229 [Neurospora crassa OR74A]
SMAC_03001	2	2	0	4	0	0	0		>ref|XP_964214.2| hypothetical protein NCU03288 [Neurospora crassa OR74A]
SMAC_03013	12	5	23	40	12	12	24	1.23172	>ref|XP_962477.1| coatomer beta' subunit [Neurospora crassa OR74A]
SMAC_03033	4	0	4	8	0	0	0		>ref|XP_962445.1| eukaryotic translation initiation factor 3 subunit 3 [Neurospora
SMAC_03040	61	28	45	134	25	41	66	1.54539	>ref|XP_962438.1| elongation factor 3 [Neurospora crassa OR74A]
SMAC_03046	7	0	3	10	0	8	8	0.816802	>ref|XP_962432.1| hypothetical protein NCU07916 [Neurospora crassa OR74A]
SMAC_03048	12	7	8	27	12	14	26	0.811208	>ref|XP_962430.1| hypothetical protein NCU07914 [Neurospora crassa OR74A]
SMAC_03063	15	7	12	34	2	5	7	3.71484	>ref|XP_961783.1| hypothetical protein NCU07894 [Neurospora crassa OR74A]
SMAC_03076	5	0	3	8	6	0	6	0.843179	>ref|XP_961775.1| hypothetical protein NCU06518 [Neurospora crassa OR74A]
SMAC_03109	66	39	22	127	39	114	153	0.664549	>ref|XP_961338.2| chitin synthase 1 [Neurospora crassa OR74A]
SMAC_03111	10	6	21	37	11	21	32	0.883438	>ref|XP_961335.1| ketol-acid reductoisomerase, mitochondrial precursor [Neurospora
SMAC_03136	3	2	0	5	7	0	7	0.573795	>emb|CAD70763.1| related to 5-oxoprolinase [Neurospora crassa]
SMAC_03192	3	0	5	8	0	3	3	1.84685	>ref|XP_961025.2| hypothetical protein NCU01118 [Neurospora crassa OR74A]
SMAC_03227	8	0	6	14	6	0	6	1.48993	>ref|XP_961526.1| hypothetical protein NCU01160 [Neurospora crassa OR74A]
SMAC_03236	3	0	4	7	2	6	8	0.593298	>ref|XP_001728306.1| hypothetical protein NCU10360 [Neurospora crassa OR74A]
SMAC_03255	2	0	2	4	0	0	0		>ref|XP_960497.1| hypothetical protein NCU05535 [Neurospora crassa OR74A]
SMAC_03273	3	2	6	11	2	0	2	4.12092	>ref|XP_960515.2| hypothetical protein NCU05553 [Neurospora crassa OR74A]
SMAC_03322	3	3	0	6	0	0	0		>ref|XP_960570.1| phosphatidylinositol 3-kinase tor2 [Neurospora crassa OR74A]
SMAC_03371	8	5	3	16	6	11	17	0.754447	>ref|XP_001227411.1| hypothetical protein CHGG_09484 [Chaetomium globosum CBS 148.51]
SMAC_03420	5	0	3	8	2	0	2	2.52954	>emb|CAT00780.1| beta class carbonic anhydrase [Sordaria macrospora]
SMAC_03433	4	2	7	13	9	12	21	0.466162	>ref|XP_960423.1| fructose-1,6-bisphosphatase [Neurospora crassa OR74A]
SMAC_03445	9	0	3	12	3	2	5	1.51069	>ref|XP_960425.1| polyadenylate-binding protein [Neurospora crassa OR74A]
SMAC_03480	3	2	4	9	3	0	3	2.27781	>ref|XP_960409.1| hypothetical protein NCU04850 [Neurospora crassa OR74A]
SMAC_03492	11	11	9	31	4	5	9	2.8711	>gb|AAK25816.1|AF348490_1 MAP kinase [Neurospora crassa]
SMAC_03493	5	4	7	16	0	10	10	1.2962	>ref|XP_959711.1| hypothetical protein NCU02391 [Neurospora crassa OR74A]
SMAC_03510	20	4	3	27	4	3	7	2.68014	>ref|XP_959795.1| hypothetical protein NCU02374 [Neurospora crassa OR74A]
SMAC_03511	6	3	0	9	4	0	4	1.72719	>sp|P25284.2|NDUA9_NEUCR RecName: Full=NADH-ubiquinone oxidoreductase 40 kDa subunit,
SMAC_03518	6	0	2	8	6	2	8	0.625117	>ref|XP_959787.1| hypothetical protein NCU02366 [Neurospora crassa OR74A]
SMAC_03526	25	13	11	49	18	23	41	0.928412	>ref|XP_959778.1| hypothetical protein NCU02357 [Neurospora crassa OR74A]
SMAC_03535	23	2	9	34	11	27	38	0.602066	>ref|XP_957881.1| hypothetical protein NCU10066 [Neurospora crassa OR74A]
SMAC_03633	5	0	3	8	5	3	8	0.643341	>ref|XP_959587.1| pyruvate decarboxylase [Neurospora crassa OR74A]
SMAC_03648	5	0	6	11	3	15	18	0.414101	>ref|XP_959526.1| T-complex protein 1 subunit beta [Neurospora crassa OR74A]
SMAC_03649	7	0	4	11	2	7	9	0.799562	>ref|XP_959527.1| eukaryotic translation initiation factor 3 [Neurospora crassa
SMAC_03664	6	3	13	22	8	10	18	0.915519	>ref|XP_959637.1| hypothetical protein NCU02224 [Neurospora crassa OR74A]
SMAC_03700	15	2	10	27	11	21	32	0.583972	>ref|XP_959904.1| 26S protease regulatory subunit 6B [Neurospora crassa OR74A]
SMAC_03703	8	0	5	13	11	3	14	0.594021	>ref|XP_959907.1| Sec14 cytosolic factor [Neurospora crassa OR74A]
SMAC_03781	28	4	18	50	11	16	27	1.28165	>ref|XP_961753.2| heat shock 70 kDa protein, mitochondrial precursor [Neurospora
SMAC_03788	28	6	3	37	8	18	26	1.007	>sp|D1ZIW5.1|CHO2_SORMK RecName: Full=Phosphatidylethanolamine N-methyltransferase; Short=PEAMT
SMAC_03885	2	0	2	4	0	2	2	1.35504	>ref|XP_960148.1| hypothetical protein NCU07059 [Neurospora crassa OR74A]
SMAC_03926	8	3	3	14	2	5	7	1.506	>ref|XP_961590.2| 26S protease regulatory subunit 4 [Neurospora crassa OR74A]
SMAC_03934	9	0	2	11	2	0	2	3.35601	>ref|XP_961600.1| eukaryotic initiation factor 4A-12 [Neurospora crassa OR74A]
SMAC_03939	5	0	3	8	5	2	7	0.732227	>ref|XP_961606.1| hypothetical protein NCU01240 [Neurospora crassa OR74A]
SMAC_03949	5	0	6	11	2	3	5	1.47452	>ref|XP_960652.1| importin alpha subunit [Neurospora crassa OR74A]
SMAC_03975	2	0	3	5	0	0	0		>emb|CAE76114.1| putative protein [Neurospora crassa]
SMAC_04008	4	2	6	12	0	11	11	0.841026	>sp|Q9C284.1|SEC23_NEUCR RecName: Full=Protein transport protein sec-23
SMAC_04020	4	2	0	6	0	3	3	1.60833	>ref|XP_961416.1| hypothetical protein NCU01330 [Neurospora crassa OR74A]
SMAC_04077	11	2	0	13	0	6	6	1.52438	>emb|CAD37036.1| related to ubiquitin fusion degradation protein 2 [Neurospora
SMAC_04114	4	2	4	10	3	0	3	2.47424	>ref|XP_963336.1| hypothetical protein NCU05345 [Neurospora crassa OR74A]
SMAC_04125	16	3	3	22	2	7	9	1.71782	>ref|XP_963354.1| 26S protease regulatory subunit 8 [Neurospora crassa OR74A]
SMAC_04164	41	22	41	104	65	91	156	0.512087	>ref|XP_963253.2| ATP synthase beta chain, mitochondrial precursor [Neurospora
SMAC_04172	5	2	9	16	11	4	15	0.778296	>ref|XP_963448.1| cytochrome c oxidase subunit V [Neurospora crassa OR74A]
SMAC_04198	13	2	0	15	6	0	6	1.65157	>ref|XP_963317.2| 60S ribosomal protein L3 [Neurospora crassa OR74A]
SMAC_04207	4	0	6	10	2	4	6	1.13132	>ref|XP_963677.2| acetyl-coenzyme A synthetase [Neurospora crassa OR74A]
SMAC_04221	8	0	7	15	9	0	9	1.07153	>ref|XP_963704.1| phosphoglucomutase 2 [Neurospora crassa OR74A]
SMAC_04234	16	2	10	28	0	3	3	6.53668	>ref|XP_963777.1| hypothetical protein NCU09367 [Neurospora crassa OR74A]
SMAC_04241	5	0	4	9	0	2	2	3.01874	>gb|AAD15987.1| protein phosphatase 2A regulatory B subunit [Neurospora crassa]
SMAC_04272	13	4	15	32	11	10	21	1.10589	>ref|XP_965131.1| hypothetical protein NCU02746 [Neurospora crassa OR74A]
SMAC_04274	29	10	26	65	17	17	34	1.40371	>ref|XP_965129.1| 60S ribosomal protein L9 [Neurospora crassa OR74A]
SMAC_04284	2	0	3	5	0	3	3	1.14927	>ref|XP_965119.1| hypothetical protein NCU02734 [Neurospora crassa OR74A]
SMAC_04308	5	3	6	14	5	16	21	0.52013	>ref|XP_965423.1| hypothetical protein NCU02650 [Neurospora crassa OR74A]
SMAC_04316	25	14	19	58	11	12	23	1.95293	>ref|XP_965430.1| S-adenosylmethionine synthetase [Neurospora crassa OR74A]
SMAC_04327	4	0	6	10	5	6	11	0.613603	>ref|XP_965442.1| hypothetical protein NCU02669 [Neurospora crassa OR74A]
SMAC_04350	3	0	3	6	3	3	6	0.661778	>ref|XP_965466.1| hypothetical protein NCU02693 [Neurospora crassa OR74A]
SMAC_04358	51	19	53	123	36	21	57	1.58333	>ref|XP_965474.2| hypothetical protein NCU02701 [Neurospora crassa OR74A]
SMAC_04364	3	0	3	6	6	2	8	0.490633	>ref|XP_965480.2| hypothetical protein NCU02707 [Neurospora crassa OR74A]
SMAC_04377	4	0	4	8	0	2	2	2.71008	>ref|XP_960845.1| neutral trehalase [Neurospora crassa OR74A]
SMAC_04384	5	0	3	8	0	0	0		>ref|XP_961173.1| hypothetical protein NCU04213 [Neurospora crassa OR74A]
SMAC_04408	14	3	8	25	7	0	7	2.46525	>ref|XP_961145.1| protein kinase gsk3 [Neurospora crassa OR74A]
SMAC_04416	73	44	51	168	65	66	131	1.00314	>ref|XP_961133.2| actin [Neurospora crassa OR74A]
SMAC_04445	108	72	49	229	43	28	71	2.56858	>ref|XP_001911127.1| hypothetical protein [Podospora anserina S mat+]
SMAC_04446	2	0	3	5	3	0	3	1.09707	>ref|XP_961296.2| hypothetical protein NCU04140 [Neurospora crassa OR74A]
SMAC_04453	3	0	2	5	2	0	2	1.58814	>ref|XP_961289.2| hypothetical protein NCU04133 [Neurospora crassa OR74A]
SMAC_04482	13	9	7	29	0	4	4	5.94746	>ref|XP_960866.1| hypothetical protein NCU04104 [Neurospora crassa OR74A]
SMAC_04485	12	3	15	30	10	10	20	1.07479	>ref|XP_960862.1| vacuolar sorting protein 1 [Neurospora crassa OR74A]
SMAC_04508	13	6	6	25	5	29	34	0.570087	>emb|CAD70976.1| probable myosin MYO2 [Neurospora crassa]
SMAC_04573	5	0	7	12	7	11	18	0.450042	>ref|XP_964223.1| cytochrome c peroxidase, mitochondrial precursor [Neurospora
SMAC_04577	15	3	8	26	14	14	28	0.652169	>ref|XP_001220792.1| hypothetical protein CHGG_01571 [Chaetomium globosum CBS 148.51]
SMAC_04606	4	0	2	6	2	3	5	0.774212	>ref|XP_958320.2| glucose-6-phosphate 1-dehydrogenase [Neurospora crassa OR74A]
SMAC_04615	8	0	10	18	8	14	22	0.550287	>ref|XP_958891.1| ATP synthase gamma chain, mitochondrial precursor [Neurospora
SMAC_04619	13	7	7	27	2	12	14	1.52067	>ref|XP_958895.2| calcium/calmodulin-dependent protein kinase [Neurospora crassa
SMAC_04628	35	15	35	85	26	24	50	1.27045	>ref|XP_958904.2| tubulin alpha chain [Neurospora crassa OR74A]
SMAC_04662	3	0	7	10	0	2	2	3.508	>ref|XP_962247.1| hypothetical protein NCU06540 [Neurospora crassa OR74A]
SMAC_04666	11	3	4	18	0	0	0		>ref|XP_962251.1| hypothetical protein NCU06544 [Neurospora crassa OR74A]
SMAC_04684	4	0	3	7	5	4	9	0.506874	>ref|XP_962263.2| hypothetical protein NCU06556 [Neurospora crassa OR74A]
SMAC_04697	2	0	2	4	2	4	6	0.444629	>ref|XP_961938.1| hypothetical protein NCU06578 [Neurospora crassa OR74A]
SMAC_04756	8	2	6	16	2	4	6	1.92293	>ref|XP_961818.2| serine/threonine-protein phosphatase PP2A catalytic subunit [Neurospora
SMAC_04763	4	0	8	12	3	16	19	0.437296	>ref|XP_964448.2| hypothetical protein NCU09746 [Neurospora crassa OR74A]
SMAC_04798	27	7	6	40	11	11	22	1.3026	>ref|XP_961971.2| 26S proteasome regulatory subunit rpn1 [Neurospora crassa OR74A]
SMAC_04810	6	0	3	9	6	0	6	0.941394	>ref|XP_964453.2| UTP-glucose-1-phosphate uridylyltransferase [Neurospora crassa
SMAC_04815	1721	1911	2281	5913	256	0	256	18.6293	>emb|CAE83713.1| putative signalling cascade component [Sordaria macrospora]
SMAC_04852	5	3	9	17	19	9	28	0.458747	>emb|CAE76316.1| probable calcium-binding protein precursor cnx1 [Neurospora crassa]
SMAC_04927	13	4	4	21	4	3	7	2.18175	>ref|XP_959838.1| pyruvate kinase [Neurospora crassa OR74A]
SMAC_04940	7	0	3	10	5	6	11	0.581464	>ref|XP_964666.2| hypothetical protein NCU02044 [Neurospora crassa OR74A]
SMAC_04965	6	2	4	12	2	3	5	1.76845	>ref|XP_964596.2| hypothetical protein NCU02069 [Neurospora crassa OR74A]
SMAC_04972	7	4	21	32	12	29	41	0.589949	>ref|XP_001912463.1| hypothetical protein [Podospora anserina S mat+]
SMAC_05032	9	0	5	14	11	10	21	0.42951	>ref|XP_964294.1| transaldolase [Neurospora crassa OR74A]
SMAC_05058	5	0	4	9	0	0	0		>ref|XP_960620.2| AP-1 complex subunit mu [Neurospora crassa OR74A]
SMAC_05066	2	2	5	9	2	6	8	0.89917	>ref|XP_960640.1| hypothetical protein NCU09693 [Neurospora crassa OR74A]
SMAC_05099	10	6	13	29	4	6	10	2.24043	>ref|XP_958689.1| ATP-binding cassette sub-family F member 2 [Neurospora crassa
SMAC_05150	3	0	3	6	2	3	5	0.797841	>ref|XP_958548.2| tyrosyl-tRNA synthetase [Neurospora crassa OR74A]
SMAC_05176	7	7	11	25	6	5	11	1.83254	>ref|XP_963919.1| hypothetical protein NCU07468 [Neurospora crassa OR74A]
SMAC_05186	49	14	11	74	19	10	29	1.83433	>ref|XP_963910.1| protein arginine N-methyltransferase 1 [Neurospora crassa OR74A]
SMAC_05188	5	0	2	7	6	7	13	0.343387	>ref|XP_963909.2| hypothetical protein NCU07458 [Neurospora crassa OR74A]
SMAC_05195	6	2	8	16	2	5	7	1.68585	>ref|XP_964638.1| hypothetical protein NCU07451 [Neurospora crassa OR74A]
SMAC_05223	3	0	2	5	0	0	0		>ref|XP_959453.1| malate synthase [Neurospora crassa OR74A]
SMAC_05233	13	3	13	29	5	6	11	1.88194	>ref|XP_964893.2| ATP-dependent RNA helicase [Neurospora crassa OR74A]
SMAC_05243	3	4	6	13	2	0	2	5.24527	>ref|XP_964907.1| hypothetical protein NCU09090 [Neurospora crassa OR74A]
SMAC_05267	18	0	8	26	9	0	9	1.80454	>ref|XP_964251.2| 40S ribosomal protein S4 [Neurospora crassa OR74A]
SMAC_05288	16	2	5	23	2	10	12	1.31635	>ref|XP_391281.1| hypothetical protein FG11105.1 [Gibberella zeae PH-1]
SMAC_05289	6	0	5	11	0	0	0		>ref|XP_391280.1| hypothetical protein FG11104.1 [Gibberella zeae PH-1]
SMAC_05319	2	0	6	8	0	54	54	0.104832	>ref|XP_957124.1| hypothetical protein NCU06484 [Neurospora crassa OR74A]
SMAC_05345	15	3	8	26	14	6	20	0.904629	>ref|XP_957152.1| 5-methyltetrahydropteroyltriglutamate-homocysteine methyltransferase
SMAC_05372	2	4	7	13	3	4	7	1.55543	>ref|XP_962916.2| hypothetical protein NCU06200 [Neurospora crassa OR74A]
SMAC_05388	18	7	9	34	4	11	15	1.71137	>ref|XP_964123.1| hypothetical protein NCU01939 [Neurospora crassa OR74A]
SMAC_05391	3	5	3	11	2	4	6	1.63316	>ref|XP_001728553.1| IMP-specific 5'-nucleotidase 1 [Neurospora crassa OR74A]
SMAC_05399	10	2	10	22	2	5	7	2.24183	>ref|XP_964239.1| hypothetical protein NCU01955 [Neurospora crassa OR74A]
SMAC_05425	4	2	0	6	4	2	6	0.779442	>ref|XP_964345.2| protein translation factor sui1 [Neurospora crassa OR74A]
SMAC_05435	26	8	16	50	20	28	48	0.761501	>ref|XP_964857.1| hypothetical protein NCU01992 [Neurospora crassa OR74A]
SMAC_05446	214	137	135	486	155	58	213	1.78362	>sp|Q09069.1|EF1A_SORMA RecName: Full=Elongation factor 1-alpha; Short=EF-1-alpha
SMAC_05453	5	3	5	13	3	3	6	1.6782	>ref|XP_964875.1| 2-isopropylmalate synthase [Neurospora crassa OR74A]
SMAC_05454	16	18	11	45	12	9	21	1.81695	>ref|XP_964876.1| hypothetical protein NCU02011 [Neurospora crassa OR74A]
SMAC_05504	11	4	6	21	9	9	18	0.864341	>ref|XP_958040.1| mitogen-activated protein kinase MKC1 [Neurospora crassa OR74A]
SMAC_05514	4	0	4	8	3	3	6	0.882371	>ref|XP_960786.1| 60S ribosomal protein L10 [Neurospora crassa OR74A]
SMAC_05523	3	0	3	6	3	3	6	0.661778	>ref|XP_960680.1| hypothetical protein NCU08956 [Neurospora crassa OR74A]
SMAC_05553	12	8	3	23	8	7	15	1.23817	>emb|CAD70984.1| related to ACYL-COA DEHYDROGENASE, LONG-CHAIN SPECIFIC PRECURSOR
SMAC_05557	20	4	7	31	10	0	10	2.12126	>ref|XP_960578.1| 60S ribosomal protein L5 [Neurospora crassa OR74A]
SMAC_05582	13	0	10	23	20	16	36	0.416827	>ref|XP_960950.1| outer mitochondrial membrane protein porin [Neurospora crassa
SMAC_05650	4	0	3	7	12	0	12	0.372482	>emb|CAM35474.1| putative trihydroxynaphthalene reductase [Sordaria macrospora]
SMAC_05656	5	0	17	22	22	20	42	0.363043	>ref|XP_958746.1| hypothetical protein NCU09403 [Neurospora crassa OR74A]
SMAC_05696	6	9	23	38	9	8	17	1.79434	>ref|XP_957939.1| hypothetical protein NCU10051 [Neurospora crassa OR74A]
SMAC_05699	12	7	6	25	24	7	31	0.624703	>ref|XP_959484.2| hypothetical protein NCU09559 [Neurospora crassa OR74A]
SMAC_05737	6	0	2	8	0	5	5	1.03588	>ref|XP_964049.2| cytochrome P450 51 [Neurospora crassa OR74A]
SMAC_05819	8	4	14	26	7	12	19	1.03336	>ref|XP_965672.1| hypothetical protein NCU02541 [Neurospora crassa OR74A]
SMAC_05824	5	2	0	7	4	3	7	0.756895	>ref|XP_965665.2| NADH:ubiquinone oxidoreductase 49kD subunit [Neurospora crassa
SMAC_05844	2	2	4	8	2	0	2	3.12206	>ref|XP_958987.1| hypothetical protein NCU09040 [Neurospora crassa OR74A]
SMAC_05880	29	7	34	70	45	11	56	0.881129	>emb|CAM35472.1| putative tetrahydroxynaphthalene reductase [Sordaria macrospora]
SMAC_05913	5	0	5	10	4	3	7	0.942269	>ref|XP_959224.2| hypothetical protein NCU06877 [Neurospora crassa OR74A]
SMAC_05916	16	6	9	31	22	11	33	0.692687	>ref|XP_959222.1| hypothetical protein NCU06875 [Neurospora crassa OR74A]
SMAC_05918	12	6	4	22	5	48	53	0.32732	>ref|XP_957980.1| 1,3-beta-glucan synthase component GLS1 [Neurospora crassa OR74A]
SMAC_05955	0	3	3	6	5	2	7	0.793973	>ref|XP_001728419.1| prenylated Rab acceptor 1 [Neurospora crassa OR74A]
SMAC_05959	66	20	27	113	57	50	107	0.767635	>ref|XP_965645.1| ATP synthase alpha chain, mitochondrial precursor [Neurospora
SMAC_05963	38	26	22	86	19	30	49	1.40895	>ref|XP_965641.1| clathrin heavy chain [Neurospora crassa OR74A]
SMAC_05967	15	5	29	49	14	4	18	1.95772	>ref|XP_965636.1| pyruvate carboxylase [Neurospora crassa OR74A]
SMAC_05986	6	2	5	13	18	37	55	0.174523	>ref|XP_965072.1| hypothetical protein NCU02478 [Neurospora crassa OR74A]
SMAC_06020	6	0	7	13	0	0	0		>ref|XP_958066.1| hypothetical protein NCU10018 [Neurospora crassa OR74A]
SMAC_06043	12	4	16	32	7	12	19	1.2374	>ref|XP_958954.1| alpha,alpha-trehalose-phosphate synthase [Neurospora crassa OR74A]
SMAC_06061	4	0	11	15	0	10	10	1.05842	>ref|XP_958939.1| T-complex protein 1 subunit eta [Neurospora crassa OR74A]
SMAC_06117	9	0	9	18	0	0	0		>pir||T49744 probable ubiquitin-protein ligase [imported] - Neurospora crassa
SMAC_06136	2	0	4	6	0	3	3	1.39517	>gb|AAK08514.1|AF338412_1 vivid PAS protein VVD [Neurospora crassa]
SMAC_06143	11	10	7	28	14	12	26	0.890008	>ref|XP_957611.1| hypothetical protein NCU03972 [Neurospora crassa OR74A]
SMAC_06144	4	2	0	6	0	0	0		>ref|XP_957612.1| hypothetical protein NCU03973 [Neurospora crassa OR74A]
SMAC_06157	21	9	28	58	14	19	33	1.3135	>ref|XP_956567.1| 78 kDa glucose-regulated protein precursor [Neurospora crassa
SMAC_06177	2	3	0	5	0	0	0		>ref|XP_957616.1| hypothetical protein NCU04001 [Neurospora crassa OR74A]
SMAC_06181	2	0	2	4	0	2	2	1.35504	>emb|CAD79681.1| conserved hypothetical protein [Neurospora crassa]
SMAC_06203	163	76	126	365	120	136	256	1.08171	>sp|Q8WZN0.2|G3P_SORMA RecName: Full=Glyceraldehyde-3-phosphate dehydrogenase; Short=GAPDH
SMAC_06239	17	5	9	31	7	3	10	2.22811	>ref|XP_956761.2| GTP-binding protein RHO-1 protein [Neurospora crassa OR74A]
SMAC_06242	14	3	15	32	10	17	27	0.845903	>ref|XP_963165.1| vacuolar ATP synthase subunit B [Neurospora crassa OR74A]
SMAC_06263	18	5	4	27	5	14	19	1.03712	>emb|CAB92704.2| related to TOM1 protein [Neurospora crassa]
SMAC_06265	2	0	2	4	0	0	0		>ref|XP_963428.2| hypothetical protein NCU08499 [Neurospora crassa OR74A]
SMAC_06282	9	2	7	18	7	20	27	0.478382	>ref|XP_955850.1| hypothetical protein NCU03857 [Neurospora crassa OR74A]
SMAC_06299	5	0	6	11	0	3	3	2.50431	>ref|XP_956549.1| eukaryotic translation initiation factor 3 subunit 2 [Neurospora
SMAC_06301	7	0	4	11	4	0	4	1.73547	>ref|XP_960102.1| hypothetical protein NCU05842 [Neurospora crassa OR74A]
SMAC_06315	4	2	3	9	0	2	2	3.51907	>ref|XP_957527.1| hypothetical protein NCU03888 [Neurospora crassa OR74A]
SMAC_06322	27	6	11	44	3	6	9	3.48361	>ref|XP_957536.1| hypothetical protein NCU03897 [Neurospora crassa OR74A]
SMAC_06340	0	3	3	6	2	0	2	2.74285	>ref|XP_957561.1| hydroxymethylglutaryl-CoA synthase [Neurospora crassa OR74A]
SMAC_06396	88	39	43	170	50	15	65	1.95881	>ref|XP_959985.1| hypothetical protein NCU06123 [Neurospora crassa OR74A]
SMAC_06416	67	21	23	111	5	54	59	1.40219	>ref|XP_959965.1| hypothetical protein NCU11301 [Neurospora crassa OR74A]
SMAC_06423	6	3	5	14	4	2	6	1.76503	>ref|XP_959553.1| vacuolar protein sorting-associated protein 74 [Neurospora crassa
SMAC_06445	7	8	9	24	3	13	16	1.2627	>ref|XP_001728508.1| hypothetical protein NCU11181 [Neurospora crassa OR74A]
SMAC_06469	5	3	3	11	3	29	32	0.274815	>ref|XP_957823.1| hypothetical protein NCU00352 [Neurospora crassa OR74A]
SMAC_06516	15	0	5	20	8	5	13	0.967702	>ref|XP_958843.1| hypothetical protein NCU04600 [Neurospora crassa OR74A]
SMAC_06525	2	0	2	4	0	0	0		>ref|XP_958854.1| hypothetical protein NCU04611 [Neurospora crassa OR74A]
SMAC_06526	10	0	7	17	0	7	7	1.61961	>ref|XP_958855.1| hypothetical protein NCU04612 [Neurospora crassa OR74A]
SMAC_06549	7	0	4	11	10	9	19	0.373394	>ref|XP_960908.1| 60S ribosomal protein L22 [Neurospora crassa OR74A]
SMAC_06573	5	0	4	9	5	0	5	1.15266	>ref|XP_960692.1| hypothetical protein NCU01424 [Neurospora crassa OR74A]
SMAC_06580	2	0	2	4	0	0	0		>emb|CAD70878.1| related to acetyl coenzyme A synthetase [Neurospora crassa]
SMAC_06590	3	0	2	5	0	0	0		>ref|XP_958756.1| hypothetical protein NCU09537 [Neurospora crassa OR74A]
SMAC_06601	4	0	7	11	3	5	8	0.937439	>ref|XP_960660.1| hypothetical protein NCU06732 [Neurospora crassa OR74A]
SMAC_06609	9	3	0	12	4	0	4	2.16916	>ref|XP_960904.2| glutamine synthetase [Neurospora crassa OR74A]
SMAC_06633	5	3	3	11	7	6	13	0.662513	>ref|XP_961017.1| protein yop-1 [Neurospora crassa OR74A]
SMAC_06635	2	0	2	4	3	0	3	0.862334	>ref|XP_961015.1| hypothetical protein NCU06700 [Neurospora crassa OR74A]
SMAC_06640	9	0	9	18	8	8	16	0.7445	>ref|XP_961010.1| cytochrome c oxidase polypeptide VI, mitochondrial precursor
SMAC_06646	19	2	10	31	15	14	29	0.722295	>ref|XP_961002.1| glycogen synthase [Neurospora crassa OR74A]
SMAC_06672	17	4	6	27	7	6	13	1.47245	>ref|XP_957729.1| 40S ribosomal protein S7 [Neurospora crassa OR74A]
SMAC_06686	7	2	0	9	0	0	0		No hits found
SMAC_06705	15	4	3	22	8	0	8	1.93117	>ref|XP_957765.1| 60S ribosomal protein L10a [Neurospora crassa OR74A]
SMAC_06728	6	2	8	16	2	5	7	1.68585	>ref|XP_963510.1| hypothetical protein NCU06738 [Neurospora crassa OR74A]
SMAC_06730	6	3	0	9	5	0	5	1.38176	>ref|XP_963512.1| hypothetical protein NCU06740 [Neurospora crassa OR74A]
SMAC_06751	2	2	2	6	0	0	0		>ref|XP_963532.2| hypothetical protein NCU06760 [Neurospora crassa OR74A]
SMAC_06774	19	2	10	31	11	0	11	1.86248	>ref|XP_963624.2| hypothetical protein NCU06783 [Neurospora crassa OR74A]
SMAC_06775	23	5	25	53	10	7	17	2.2048	>sp|O93988.1|ACL1_SORMK RecName: Full=ATP-citrate synthase subunit 1; AltName: Full=ATP-citrate
SMAC_06922	8	2	4	14	0	4	4	2.56129	>ref|XP_957398.1| ADP-ribosylation factor 6 [Neurospora crassa OR74A]
SMAC_06937	21	4	9	34	14	9	23	1.0274	>ref|XP_957378.1| hypothetical protein NCU07153 [Neurospora crassa OR74A]
SMAC_06945	4	2	0	6	0	2	2	2.41249	>ref|XP_958123.2| hypothetical protein NCU05928 [Neurospora crassa OR74A]
SMAC_06963	4	4	4	12	5	7	12	0.827883	>ref|XP_958781.1| hypothetical protein NCU05937 [Neurospora crassa OR74A]
SMAC_07013	12	0	6	18	2	4	6	1.94157	>emb|CAD70981.1| probable serine-tRNA ligase, cytosolic [Neurospora crassa]
SMAC_07016	9	4	0	13	2	2	4	2.50718	>ref|XP_955968.1| uracil phosphoribosyltransferase [Neurospora crassa OR74A]
SMAC_07020	9	0	2	11	6	4	10	0.68362	>ref|XP_955974.2| 40S ribosomal protein S1 [Neurospora crassa OR74A]
SMAC_07040	6	2	0	8	3	8	11	0.543819	>ref|XP_956747.1| vacuolar protein 8 [Neurospora crassa OR74A]
SMAC_07073	7	0	4	11	12	8	20	0.353515	>ref|XP_963098.1| hypothetical protein NCU06247 [Neurospora crassa OR74A]
SMAC_07079	14	2	9	25	5	4	9	1.90928	>ref|XP_963093.2| hypothetical protein NCU06242 [Neurospora crassa OR74A]
SMAC_07082	5	5	2	12	0	0	0		>sp|Q6TWC4.1|LEU3_SORMA RecName: Full=3-isopropylmalate dehydrogenase; Short=3-IPM-DH;
SMAC_07160	3	0	2	5	0	0	0		>emb|CAF06096.1| probable replication licensing factor [Neurospora crassa]
SMAC_07176	2	0	2	4	0	0	0		>ref|XP_961885.1| hypothetical protein NCU05225 [Neurospora crassa OR74A]
SMAC_07196	4	0	4	8	3	2	5	1.05395	>ref|XP_962203.2| hypothetical protein NCU05204 [Neurospora crassa OR74A]
SMAC_07220	3	0	2	5	0	2	2	1.6637	>gb|AAF08294.1|AF195874_1 heterokaryon incompatibility protein HET-C [Neurospora crassa]
SMAC_07234	10	0	3	13	0	2	2	4.1932	>ref|XP_955837.2| hypothetical protein NCU03500 [Neurospora crassa OR74A]
SMAC_07268	12	5	12	29	5	17	22	0.996035	>ref|XP_958712.1| 3-ketoacyl-CoA thiolase [Neurospora crassa OR74A]
SMAC_07281	5	0	4	9	3	7	10	0.595253	>ref|XP_958724.1| hypothetical protein NCU09658 [Neurospora crassa OR74A]
SMAC_07332	23	6	27	56	14	12	26	1.54443	>ref|XP_957492.1| hypothetical protein NCU04415 [Neurospora crassa OR74A]
SMAC_07333	12	0	4	16	5	11	16	0.637938	>ref|XP_957491.2| hypothetical protein NCU04414 [Neurospora crassa OR74A]
SMAC_07337	4	5	9	18	0	5	5	2.99959	>ref|XP_957487.1| hypothetical protein NCU04410 [Neurospora crassa OR74A]
SMAC_07343	10	2	7	19	6	20	26	0.520932	>ref|XP_957481.1| coatomer beta subunit [Neurospora crassa OR74A]
SMAC_07365	2	0	8	10	4	7	11	0.637729	>ref|XP_961840.1| hypothetical protein NCU07019 [Neurospora crassa OR74A]
SMAC_07393	2	0	2	4	0	0	0		>ref|XP_959418.1| hypothetical protein NCU06017 [Neurospora crassa OR74A]
SMAC_07419	22	0	6	28	6	14	20	0.887701	>ref|XP_959810.1| 40S ribosomal protein S2 [Neurospora crassa OR74A]
SMAC_07470	3	0	5	8	2	0	2	2.64446	>ref|XP_958048.1| vacuolar protein sorting-associated protein VPS4 [Neurospora
SMAC_07507	3	0	3	6	0	0	0		>ref|XP_959460.1| hypothetical protein NCU05902 [Neurospora crassa OR74A]
SMAC_07518	2	0	4	6	0	2	2	2.09276	>ref|XP_959179.1| cysteine desulfurase, mitochondrial precursor [Neurospora crassa
SMAC_07533	16	6	9	31	15	17	32	0.720913	>ref|XP_961573.1| vacuolar ATP synthase catalytic subunit A [Neurospora crassa
SMAC_07559	0	3	5	8	0	4	4	1.80553	>ref|XP_961547.1| hypothetical protein NCU01181 [Neurospora crassa OR74A]
SMAC_07561	2	0	3	5	2	7	9	0.379081	>ref|XP_961545.1| hypothetical protein NCU01179 [Neurospora crassa OR74A]
SMAC_07567	7	0	6	13	0	0	0		>ref|XP_956068.1| hypothetical protein NCU05079 [Neurospora crassa OR74A]
SMAC_07606	18	6	24	48	11	10	21	1.66722	>ref|XP_956349.1| hypothetical protein NCU05041 [Neurospora crassa OR74A]
SMAC_07644	22	6	8	36	3	21	24	1.09971	>ref|XP_960063.1| hypothetical protein NCU05803 [Neurospora crassa OR74A]
SMAC_07771	3	0	2	5	0	3	3	1.10914	>gb|AAD49743.1| ribonucleotide reductase large subunit [Neurospora crassa]
SMAC_07797	4	4	4	12	5	3	8	1.22987	>ref|XP_956122.2| hypothetical protein NCU03559 [Neurospora crassa OR74A]
SMAC_07812	983	280	200	1463	163	172	335	3.1631	>gb|EFW20718.1| isoleucyl-tRNA synthetase [Coccidioides posadasii str. Silveira]
SMAC_07817	41	9	12	62	17	16	33	1.32402	>emb|CAC18309.2| related to SIS2 protein (cycle-specific gene control) [Neurospora
SMAC_07823	4	0	2	6	4	7	11	0.352513	>ref|XP_961235.1| hypothetical protein NCU04244 [Neurospora crassa OR74A]
SMAC_07824	2	0	3	5	5	9	14	0.242157	>ref|XP_961236.1| mitochondrial precursor protein import receptor tom70 [Neurospora
SMAC_07828	9	11	2	22	12	46	58	0.341255	>ref|XP_961242.1| chitin synthase 2 [Neurospora crassa OR74A]
SMAC_07829	8	0	4	12	2	5	7	1.11195	>ref|XP_961243.2| hypothetical protein NCU04252 [Neurospora crassa OR74A]
SMAC_07837	4	0	4	8	0	3	3	1.80672	>ref|XP_961255.1| hypothetical protein NCU04264 [Neurospora crassa OR74A]
SMAC_07848	2	0	2	4	0	0	0		>ref|XP_961069.2| hypothetical protein NCU04279 [Neurospora crassa OR74A]
SMAC_07853	11	3	6	20	2	2	4	3.60192	>ref|XP_958521.1| hypothetical protein NCU09526 [Neurospora crassa OR74A]
SMAC_07925	0	3	50	53	7	4	11	3.56651	>ref|XP_958803.1| polyubiquitin [Neurospora crassa OR74A]
SMAC_07928	17	12	9	38	10	11	21	1.45597	>ref|XP_958811.1| mannose-1-phosphate guanyltransferase [Neurospora crassa OR74A]
SMAC_07972	21	11	12	44	9	19	28	1.22318	>ref|XP_960668.2| hypothetical protein NCU08875 [Neurospora crassa OR74A]
SMAC_08016	13	3	10	26	6	11	17	1.09548	>ref|XP_958362.1| hypothetical protein NCU07514 [Neurospora crassa OR74A]
SMAC_08038	5	2	3	10	5	4	9	0.828703	>ref|XP_963873.1| hypothetical protein NCU08114 [Neurospora crassa OR74A]
SMAC_08053	5	4	2	11	7	0	7	1.26461	>ref|XP_965050.1| hypothetical protein NCU07503 [Neurospora crassa OR74A]
SMAC_08084	7	5	7	19	0	2	2	7.68725	>ref|XP_957240.2| hypothetical protein NCU00116 [Neurospora crassa OR74A]
SMAC_08097	16	4	11	31	10	15	25	0.891178	>ref|XP_001229857.1| heat shock protein HSP98 [Chaetomium globosum CBS 148.51]
SMAC_08103	2	0	2	4	0	2	2	1.35504	>ref|XP_957219.1| hypothetical protein NCU00095 [Neurospora crassa OR74A]
SMAC_08139	4	3	5	12	2	11	13	0.740076	>ref|XP_963281.1| tryptophan synthase [Neurospora crassa OR74A]
SMAC_08161	64	22	79	165	51	26	77	1.55743	>sp|Q92335.2|TBA_SORMK RecName: Full=Tubulin alpha chain
SMAC_08166	20	4	15	39	5	15	20	1.38965	>ref|XP_963218.1| hypothetical protein NCU09463 [Neurospora crassa OR74A]
SMAC_08176	19	17	31	67	36	32	68	0.783526	>ref|XP_963201.1| ADP,ATP carrier protein [Neurospora crassa OR74A]
SMAC_08182	6	4	0	10	0	0	0		>ref|XP_963226.1| hypothetical protein NCU09471 [Neurospora crassa OR74A]
SMAC_08248	16	6	16	38	19	15	34	0.823624	>ref|XP_956305.2| hypothetical protein NCU03370 [Neurospora crassa OR74A]
SMAC_08261	5	6	3	14	0	10	10	1.23668	>ref|XP_956834.1| vesicular-fusion protein SEC18 [Neurospora crassa OR74A]
SMAC_08263	6	0	3	9	4	5	9	0.643841	>ref|XP_956835.2| hypothetical protein NCU03388 [Neurospora crassa OR74A]
SMAC_08275	6	0	4	10	3	2	5	1.29402	>ref|XP_956840.1| 40S ribosomal protein S0 [Neurospora crassa OR74A]
SMAC_08294	3	2	5	10	18	10	28	0.27364	>ref|XP_959532.2| hypothetical protein NCU02404 [Neurospora crassa OR74A]
SMAC_08297	6	0	8	14	8	12	20	0.471315	>ref|XP_959535.2| dihydrolipoyl dehydrogenase, mitochondrial precursor [Neurospora
SMAC_08323	15	5	4	24	7	0	7	2.46827	>ref|XP_959440.1| histone H2B [Neurospora crassa OR74A]
SMAC_08364	3	0	5	8	4	0	4	1.32223	>ref|XP_960945.1| hypothetical protein NCU01388 [Neurospora crassa OR74A]
SMAC_08468	7	7	16	30	5	14	19	1.26675	>ref|XP_964068.1| hypothetical protein NCU09808 [Neurospora crassa OR74A]
SMAC_08474	2	0	3	5	2	2	4	0.841922	>ref|XP_964074.1| hypothetical protein NCU09814 [Neurospora crassa OR74A]
SMAC_08522	10	3	3	16	6	3	9	1.28372	>ref|XP_958309.1| hypothetical protein NCU09910 [Neurospora crassa OR74A]
SMAC_08545	14	4	8	26	3	4	7	2.69584	>ref|XP_959880.1| eukaryotic translation initiation factor 3 subunit 6 [Neurospora
SMAC_08577	3	0	2	5	0	4	4	0.831852	>ref|XP_962098.1| dolichol-phosphate mannosyltransferase [Neurospora crassa OR74A]
SMAC_08623	28	8	12	48	30	35	65	0.535329	>ref|XP_958036.1| hypothetical protein NCU09450 [Neurospora crassa OR74A]
SMAC_08658	2	2	2	6	2	6	8	0.625778	>ref|XP_958502.1| hypothetical protein NCU09283 [Neurospora crassa OR74A]
SMAC_08733	26	6	13	45	8	18	26	1.23984	>ref|XP_959939.1| phosphatidylinositol-4-phosphate 5-kinase its3 [Neurospora crassa
SMAC_08770	3	0	14	17	6	7	13	0.916793	>ref|XP_956635.1| hypothetical protein NCU05137 [Neurospora crassa OR74A]
SMAC_08842	16	9	10	35	8	10	18	1.51545	>ref|XP_957291.1| glycyl-tRNA synthetase 1 [Neurospora crassa OR74A]
SMAC_08848	5	0	4	9	4	0	4	1.44082	>ref|XP_957299.2| 60S ribosomal protein L2 [Neurospora crassa OR74A]
SMAC_08869	10	6	10	26	19	17	36	0.558679	>ref|XP_956862.1| aldehyde dehydrogenase [Neurospora crassa OR74A]
SMAC_08874	3	0	3	6	0	2	2	2.03256	>ref|XP_956712.1| hypothetical protein NCU03426 [Neurospora crassa OR74A]
SMAC_08879	4	0	5	9	0	0	0		>ref|XP_956601.1| nitrate reductase [Neurospora crassa OR74A]
SMAC_08900	63	48	65	176	26	46	72	1.95775	>ref|XP_963366.1| heat shock 70 kDa protein [Neurospora crassa OR74A]
SMAC_08906	4	0	9	13	8	8	16	0.556069	>ref|XP_963374.1| protein SEY1 [Neurospora crassa OR74A]
SMAC_08935	15	0	7	22	3	3	6	2.34812	>ref|XP_959084.1| hypothetical protein NCU09174 [Neurospora crassa OR74A]
SMAC_09034	14	6	2	22	7	6	13	1.28891	>ref|XP_959745.1| peroxidase/catalase 2 [Neurospora crassa OR74A]
SMAC_09041	25	9	11	45	10	8	18	1.84829	>ref|XP_959113.2| glutamine synthetase [Neurospora crassa OR74A]
SMAC_09126	8	4	5	17	18	16	34	0.382672	>ref|XP_962166.2| glycogen phosphorylase [Neurospora crassa OR74A]
SMAC_09127	4	3	2	9	5	0	5	1.42773	>ref|XP_962163.2| mitogen-activated protein kinase sty1 [Neurospora crassa OR74A]
SMAC_09128	3	0	3	6	0	0	0		>ref|XP_962162.2| hypothetical protein NCU07023 [Neurospora crassa OR74A]
SMAC_09155	5	3	16	24	12	0	12	1.46558	>emb|CBI60094.1| unnamed protein product [Sordaria macrospora]
SMAC_09176	10	4	0	14	6	3	9	1.17222	>ref|XP_958354.1| acetyl-CoA hydrolase [Neurospora crassa OR74A]
SMAC_09193	15	3	14	32	31	57	88	0.258413	>ref|XP_959849.1| hypothetical protein NCU05858 [Neurospora crassa OR74A]
SMAC_09539	4	3	2	9	6	2	8	0.902577	>ref|XP_960088.1| hypothetical protein NCU05828 [Neurospora crassa OR74A]
SMAC_09545	14	7	9	30	8	4	12	1.9003	>ref|XP_960101.1| hypothetical protein NCU05841 [Neurospora crassa OR74A]
SMAC_09548	5	0	9	14	3	2	5	1.89123	>ref|XP_960097.1| hypothetical protein NCU05837 [Neurospora crassa OR74A]
SMAC_09567	7	2	5	14	2	8	10	1.02678	>ref|XP_963017.1| acetyl-CoA carboxylase [Neurospora crassa OR74A]
SMAC_09603	4	0	4	8	3	2	5	1.05395	>ref|XP_959307.2| hypothetical protein NCU08217 [Neurospora crassa OR74A]
SMAC_09737	6	9	16	31	13	6	19	1.33079	No hits found
SMAC_09788	8	10	8	26	6	3	9	2.43593	>emb|CBI60094.1| unnamed protein product [Sordaria macrospora]
SMAC_09840	9	7	17	33	11	3	14	1.81377	>ref|XP_960102.1| hypothetical protein NCU05842 [Neurospora crassa OR74A]
SMAC_12102	4	0	3	7	0	0	0		>ref|XP_001909214.1| hypothetical protein [Podospora anserina S mat+]
SMAC_12120	2	0	2	4	0	2	2	1.35504	>ref|XP_958560.1| hypothetical protein NCU09056 [Neurospora crassa OR74A]
SMAC_12585	0	3	9	12	6	3	9	1.09558	>ref|XP_001728087.1| hypothetical protein NCU11369 [Neurospora crassa OR74A]
SMAC_12602	4	0	5	9	6	9	15	0.402859	>ref|XP_001728298.1| hypothetical protein NCU10732 [Neurospora crassa OR74A]
