# Supplementary material for: PRO40 Is a Scaffold Protein of the Cell Wall Integrity Pathway, Linking the MAP Kinase Module to the Upstream Activator Protein Kinase C
Source: PLoS Genet. 2014 Sep 4;10(9):e1004582. doi: 10.1371/journal.pgen.1004582 (PMC4154660; doi:10.1371/journal.pgen.1004582)
Supplement: Table S6 — List of known contaminants from affinity purification experiments. (XLSX) [file pgen.1004582.s017.xlsx]

## Sheet: Tabelle1
Accession	Description
SMAC_00109	cell division control protein cdc48
SMAC_00248	40s ribosomal protein s15
SMAC_00852	elongation factor 2
SMAC_01321	atp synthase d mitochondrial
SMAC_01839	unnamed protein product [Sordaria macrospora]
SMAC_01898	60s ribosomal protein l32
SMAC_01909	40s ribosomal protein s18
SMAC_01921	40s ribosomal protein s3
SMAC_02108	60s ribosomal protein l7
SMAC_02109	40s ribosomal protein s14
SMAC_02399	plasma membrane atpase
SMAC_02442	alcohol dehydrogenase i
SMAC_02606	60s ribosomal protein
SMAC_02648	serine threonine-protein phosphatase 2b catalytic subunit
SMAC_03419	60s ribosomal protein l8
SMAC_04007	60s ribosomal protein l12
SMAC_04164	atp synthase beta
SMAC_04416	actin
SMAC_04445	heat shock protein 90
SMAC_04466	calmodulin
SMAC_04615	atp synthase subunit gamma
SMAC_04619	calcium calmodulin-dependent protein kinase
SMAC_04642	60s ribosomal protein l20
SMAC_04810	utp-glucose-1-phosphate uridylyltransferase
SMAC_04972	hsp70 chaperone
SMAC_05267	40s ribosomal protein s4
SMAC_05446	elongation factor 1-alpha
SMAC_05557	60s ribosomal protein l5
SMAC_05959	atp synthase alpha mitochondrial precursor
SMAC_06157	78 kda glucose-regulated protein precursor
SMAC_06262	40s ribosomal protein s6
SMAC_06322	rna binding effector protein
SMAC_06549	60s ribosomal protein l22
SMAC_06646	glycogen synthase
SMAC_06672	40s ribosomal protein s7
SMAC_06705	60s ribosomal protein l10a
SMAC_07020	40s ribosomal protein s3ae
SMAC_07091	60s ribosomal protein l23a
SMAC_07107	60s ribosomal protein l28
SMAC_07419	40s ribosomal protein s2
SMAC_08176	mitochondrial ATP/ADP carrier protein
SMAC_08178	40s ribosomal protein s5
SMAC_08848	60s ribosomal protein l2
SMAC_08900	heat shock 70 kda protein
SMAC_09047	pyruvate dehydrogenase dihydrolipoamide acetyltransferase
SMAC_12601	60s ribosomal protein l13
